# Supplementary material for: Consistency of noncognitive skills and their relation to educational outcomes in a UK cohort
Source: Transl Psychiatry. 2021 Nov 5;11:563. doi: 10.1038/s41398-021-01661-8 (PMC8571267; doi:10.1038/s41398-021-01661-8)
Supplement: Supplementary file 2 — Supplementary Tables [file 41398_2021_1661_MOESM2_ESM.xlsx]

## Sheet: Table 1 sample sizes
	Sample size
SDQ (4)	5794
SDQ (7)	5444
SDQ (8)	5282
SDQ (10)	5493
SDQ (12)	5099
SDQ (13)	4931
SDQ (16)	4056
SDQT (7)	3582
SDQT (16)	4271
Social skills (13)	4970
Communication (5 months)	6399
Communication (1)	6483
Communication (18 months)	6582
Communication (3)	6125
Communication (10)	5467
Self-esteem age (8)	5005
Self-esteem age (18)	3210
Persistence (6m)	6277
Persistence (2)	6035
Persistence (7)	5648
Locus of control (8)	4593
Locus of control (16)	3598
Empathy (7)	5488
Impulsivity (8)	5382
Impulsivity (11)	5225
Big5 Extraversion (13)	4354
Big5 Agreeableness (13)	4279
Big5 Conscientiousness (13)	4164
Big5 Emotional stability (13)	4226
Big5 Intellect (13)	4266
IQ (8)	5291
IQ (15)	3722
Educational achievement (11)	5503
Educational achievement (13)	4458
Educational achievement (16)	5854
Educational achievement (18)	4038
Employed (23)	2587
NEET (23)	2696
Income (23)	2323
Non-response (18)	7988
Non-response age (24)	7988
Aggregate (mean) skills	Sample size
SDQ (mean)	6938
Teacher SDQ (mean)	5505
Communication (mean)	7354
Self-esteem (mean)	5557
Persistance (mean)	7343
Locus of Control (mean)	5551
Impulsivity (mean)	6010
IQ (mean)	5710

## Sheet: Table 2 correlogram estimates
Heritability estimates on the diagonal; phenotypic correlations below the diagnoal; genotypic correlations above the diagonal. Genetic correlations constrained at -1 and 1. See Supplmentary Table 3 for standard errors. See Supplementary Table 6 for full p and q value estimates.
	SDQ (4)	SDQ (7)	SDQ (8)	SDQ (10)	SDQ (12)	SDQ (13)	SDQ (16)	SDQT (7)	SDQT (16)	Social skills (13)	Communication (5 months)	Communication (1)	Communication (18 months)	Communication (3)	Communication (10)	Self-esteem age (8)	Self-esteem age (18)	Persistence (6m)	Persistence (2)	Persistence (7)	Locus of control (8)	Locus of control (16)	Empathy (7)	Impulsivity (8)	Impulsivity (11)	Big5 Extraversion (13)	Big5 Agreeableness (13)	Big5 Conscientiousness (13)	Big5 Emotional stability (13)	Big5 Intellect/imagination (13)	IQ (8)	IQ (15)	Educational achievement (11)	Educational achievement (13)	Educational achievement (16)	Educational achievement (18)	Employed (23)	NEET (23)	Income (23)	Non-response age 18	Non-response age 24
SDQ (4)	0.107	0.642	0.778	0.955	0.676	0.914	0.069	0.812	0.696	1	-0.253	-0.443	-0.367	0.571	1	0.161	0.397	-1	-0.269	1	0.112	0.9	0.038	0.898	0.283	-0.54	0.434	0.067	1	0.048	0.33	0.014	0.443	0.442	0.587	0.71	-1	0	-1	-0.505	-0.407
SDQ (7)	0.58	0.18	0.981	1	0.859	0.778	0.579	0.904	0.399	1	-0.64	-0.277	-0.194	0.135	0.688	-0.224	-0.241	-1	0.68	-0.169	0.154	0.424	0.47	0.383	0.427	0.109	0.585	0.355	1	-0.327	-0.012	0.003	0.265	0.265	0.336	0.371	0	0	1	-0.403	-0.265
SDQ (8)	0.566	0.72	0.121	0.857	0.866	0.885	0.845	0.777	0.502	0.499	-0.172	-0.332	-0.391	0.1	0.844	0.093	-0.006	-1	1	-0.373	0.341	0.462	-0.012	0.503	0.519	-0.855	0.149	-0.081	0.117	-0.557	0.165	0.188	0.533	0.496	0.473	0.602	0	0	-1	-0.444	-0.645
SDQ (10)	0.515	0.676	0.708	0.187	0.996	0.835	0.709	0.94	0.901	0.483	-1	-0.601	-0.408	0.314	0.77	0.356	0.173	-1	0.889	0.132	0.208	0.722	0.225	0.943	0.36	-0.701	0.293	0.306	1	-0.37	0.358	0.208	0.577	0.572	0.608	0.474	0	0	1	-0.385	-0.375
SDQ (12)	0.465	0.629	0.669	0.701	0.14	1	0.99	1	1	0.832	-1	-0.357	-0.306	0.54	0.909	-0.756	0.22	1	0.711	0.321	0.238	1	0.186	0.732	0.688	-0.714	0.18	-0.049	0.659	-0.596	0.163	0.268	0.434	0.474	0.488	0.549	-1	0	1	-0.592	-0.434
SDQ (13)	0.444	0.593	0.621	0.665	0.726	0.126	0.844	1	0.922	1	-0.602	-0.384	-0.144	0.556	0.696	0.006	0.361	1	0.377	-0.232	0.266	1	0.017	0.408	0.771	-0.461	0.598	0.289	1	0.199	0.279	0.547	0.623	0.611	0.577	0.452	0	0	1	-0.683	-0.438
SDQ (16)	0.362	0.479	0.504	0.521	0.574	0.609	0.207	0.769	1	1	-1	-0.704	-0.631	0.068	0.712	0.179	0.317	1	0.032	0.018	-0.167	1	-0.065	0.783	0.617	-0.638	0.59	0.539	-0.32	0.118	0.351	0.183	0.405	0.578	0.478	0.437	0	0	1	-0.509	-0.421
SDQT (7)	0.215	0.341	0.389	0.377	0.373	0.343	0.282	0.109	1	1	-1	-0.221	-0.031	0.785	0.888	0.863	0.121	-1	-0.522	-0.484	0.237	0.332	0.468	-0.048	1	-1	0.385	0.419	1	-0.125	1	1	1	0.918	0.987	0.538	-1	0	-1	-0.695	-1
SDQT (16)	0.176	0.289	0.317	0.33	0.371	0.34	0.263	0.525	0.067	1	-1	-0.859	-0.55	-0.12	0.741	0.276	0.626	-1	-0.343	-1	0.7	0.567	0.167	0.695	1	-1	-0.176	0.908	1	-0.644	1	1	0.864	0.662	0.924	1	-1	-1	-1	-1	-1
Social skills (13)	0.295	0.369	0.389	0.403	0.439	0.493	0.353	0.252	0.244	0.037	-1	-0.206	-0.116	0.515	0.27	-1	1	-1	0.416	-1	0.881	1	-1	0.474	0.555	-0.403	1	0.302	1	0.818	1	1	0.971	0.941	1	1	0	0	-1	-1	-0.405
Communication (5 months)	0.027	0.031	0.03	0.029	0.007	-0.007	-0.032	-0.026	-0.016	0.049	0.015	0.773	1	0.15	-0.61	-0.041	-0.241	1	0.492	-1	-0.471	-1	1	0.619	-1	0.705	-0.26	0.271	-1	-0.534	-0.54	-0.438	-0.356	-0.101	-0.67	-0.267	-1	-1	-1	1	0.453
Communication (1)	0.1	0.089	0.096	0.096	0.076	0.068	0.039	0.067	0.078	0.111	0.272	0.093	1	0.646	-0.191	-0.277	-0.113	1	0.132	-1	-0.427	0.368	-0.202	-0.119	-0.804	0.982	-0.202	-0.122	-1	0.162	-0.138	-0.096	-0.234	-0.267	-0.347	-0.26	0	1	-1	0.505	0.334
Communication (18 months)	0.104	0.088	0.087	0.091	0.086	0.08	0.03	0.078	0.076	0.126	0.264	0.644	0.171	0.51	-0.017	-0.404	-0.147	1	0.428	-0.646	-0.098	0.289	-0.713	-0.234	-0.523	0.443	0.238	0.303	-0.232	-0.247	-0.173	-0.258	-0.079	-0.156	-0.163	0.007	0	1	-1	0.391	0.168
Communication (3)	0.148	0.162	0.142	0.148	0.13	0.11	0.085	0.155	0.132	0.146	0.109	0.355	0.355	0.126	0.312	0.693	0.003	-1	0.64	-1	0.191	0.566	0.354	0.72	-0.834	-0.068	0.354	-0.151	1	0.155	0.375	0.222	0.381	0.241	0.217	0.605	-1	-1	0	-0.064	0.015
Communication (10)	0.402	0.493	0.499	0.561	0.472	0.464	0.375	0.297	0.292	0.31	0.027	0.102	0.117	0.2	0.115	-0.183	0.081	-1	0.916	-1	0.342	1	-0.714	1	-0.465	-1	0.457	0.195	1	-0.176	0.63	0.454	0.871	0.961	0.758	1	0	0	1	-0.701	-0.337
Self-esteem age (8)	0.088	0.12	0.162	0.166	0.149	0.131	0.12	0.148	0.14	0.106	0.01	0.067	0.068	0.084	0.108	0.043	0.773	1	-1	-1	-0.305	-0.005	1	1	0.371	-0.883	0.161	0.736	1	-0.999	0.08	0.495	-0.179	0.039	0.425	0.018	-1	0	1	-0.181	-0.27
Self-esteem age (18)	0.136	0.15	0.147	0.167	0.173	0.19	0.261	0.119	0.119	0.149	-0.007	0.036	0.035	0.032	0.129	0.138	0.248	1	0.299	0.43	0.382	0.901	-0.429	0.437	0.365	1	0.852	0.496	1	0.729	0.267	0.394	0.444	0.356	0.498	0.072	-1	-1	1	0.097	-0.62
Persistence (6m)	0.13	0.068	0.054	0.062	0.047	0.055	0.036	-0.019	-0.04	0.06	0.114	0.134	0.097	0.062	0.03	0.038	0.028	0	1	-1	-1	1	-1	1	1	1	1	1	-1	1	-1	-1	-1	1	-1	1	1	1	-1	-1	-1
Persistence (2)	0.277	0.215	0.207	0.199	0.173	0.17	0.121	0.029	0.049	0.167	0.127	0.255	0.229	0.14	0.123	0.063	0.066	0.345	0.019	1	-0.217	1	-0.699	0.034	-1	-1	0.447	0.612	-1	0.246	0.064	-0.194	0.235	0.428	0.203	1	-1	1	-1	-0.207	0.174
Persistence (7)	0.014	0.002	-0.002	0.019	0.015	0.009	-0.003	-0.01	0.02	-0.003	0.003	-0.031	-0.023	-0.019	-0.016	-0.014	-0.024	0.002	-0.02	0.01	0.757	0.915	1	-1	0.606	1	1	0.343	-1	0.853	0.267	-0.366	0.499	0.636	0.357	-0.08	-1	-1	1	-0.592	-0.876
Locus of control (8)	0.1	0.137	0.14	0.147	0.166	0.16	0.141	0.141	0.178	0.148	0.008	0.041	0.08	0.091	0.168	0.143	0.126	-0.033	0.022	-0.002	0.207	0.836	-0.569	-0.198	-0.088	-0.409	0.291	-0.211	0.055	0.327	0.746	0.823	0.645	0.564	0.495	0.834	1	-1	1	-0.54	-0.52
Locus of control (16)	0.118	0.147	0.143	0.16	0.159	0.188	0.227	0.141	0.152	0.116	-0.025	0.012	0.034	0.042	0.156	0.088	0.212	-0.042	0.014	0.002	0.199	0.08	0.219	0.138	-0.67	0.247	1	0.099	-0.291	1	0.687	1	1	1	1	1	0	0	1	-0.767	-0.973
Empathy (7)	0.262	0.379	0.326	0.302	0.288	0.268	0.199	0.19	0.166	0.279	0.06	0.098	0.109	0.235	0.269	0.091	0.038	0.085	0.129	-0.025	0.04	0.023	0.023	1	-0.273	1	-0.577	-0.857	1	-1	-0.75	-0.55	-0.059	-0.151	0.011	0.236	-1	1	-1	0.137	0.619
Impulsivity (8)	0.106	0.191	0.196	0.196	0.191	0.176	0.11	0.269	0.276	0.16	0.015	0.058	0.086	0.193	0.219	0.086	0.061	0.012	0.046	-0.02	0.085	0.049	0.194	0.082	0.603	0.065	-0.08	-0.003	1	-0.461	0.293	0.159	0.196	0.021	0.135	0.103	0	0	0	-0.312	0.011
Impulsivity (11)	0.079	0.11	0.141	0.14	0.142	0.151	0.127	0.091	0.135	0.076	-0.01	-0.005	-0.007	0.028	0.086	0.09	0.052	-0.013	0.016	-0.011	0.028	0.089	0.083	0.076	0.085	0.157	0.373	0.055	1	0.08	0.273	0.3	0.219	0.404	0.427	0.479	1	1	1	-0.228	-0.636
Big5 Extraversion (13)	0.066	0.057	0.072	0.064	0.074	0.063	0.05	0.079	0.026	0.182	0.057	0.088	0.108	0.082	0.007	0.08	0.196	0.046	0.015	-0.004	0.073	0.008	0.063	0.032	-0.064	0.063	0.065	-0.378	-1	0.151	-0.454	0.528	-0.298	-0.491	-0.404	-0.229	1	1	-1	0.506	0.464
Big5 Agreeableness (13)	0.097	0.101	0.099	0.1	0.132	0.127	0.111	0.13	0.118	0.241	0.023	0.062	0.079	0.072	0.109	0.093	0.168	0.007	0.048	-0.006	0.116	0.029	0.11	0.08	0.075	0.237	0.154	0.224	0.644	0.561	0.7	1	0.655	0.653	0.778	0.809	1	1	0	-0.26	-0.353
Big5 Conscientiousness (13)	0.078	0.131	0.157	0.13	0.158	0.193	0.198	0.076	0.095	0.121	-0.002	0.009	0.003	0.025	0.068	0.083	0.213	0.014	0.036	-0.022	0.009	0.095	0.076	0.078	0.166	-0.017	0.24	0.138	0.047	0.591	0.151	0.074	0.224	-0.044	0.158	0.449	1	1	0	-0.236	-0.287
Big5 Emotional stability (13)	0.132	0.186	0.22	0.191	0.226	0.26	0.237	0.164	0.169	0.174	-0.011	0.023	0.034	0.108	0.121	0.13	0.24	0.023	0.053	-0.009	0.064	0.151	0.155	0.133	0.201	0.21	0.103	0.272	0.01	-1	0.39	0.083	0.882	0.432	0.484	-1	-1	-1	1	0.659	-0.148
Big5 Intellect (13)	0.075	0.08	0.062	0.062	0.09	0.087	0.086	0.061	0.072	0.171	0.062	0.069	0.11	0.079	0.108	0.068	0.184	0.014	0.085	0.004	0.177	0.079	0.066	0.05	0.017	0.181	0.455	0.312	0.083	0.209	0.613	0.903	0.709	0.742	0.671	0.732	-1	0	-1	-0.485	-0.642
IQ (8)	0.171	0.204	0.183	0.207	0.2	0.207	0.195	0.309	0.257	0.197	0.003	0.08	0.124	0.174	0.241	0.09	0.169	-0.012	0.104	0.007	0.335	0.191	0.088	0.206	0.013	0.034	0.18	0.02	0.056	0.327	0.433	0.998	0.982	0.964	1	0.949	-1	0	1	-0.649	-0.643
IQ (15)	0.145	0.123	0.113	0.119	0.146	0.15	0.155	0.187	0.162	0.173	-0.001	0.02	0.067	0.127	0.192	0.047	0.144	-0.038	0.06	-0.01	0.312	0.205	0.058	0.133	0.011	-0.02	0.23	0.042	0.057	0.352	0.6	0.467	1	1	1	1	-1	-1	-1	-0.735	-0.696
Educational achievement (11)	0.202	0.268	0.245	0.289	0.306	0.284	0.256	0.405	0.405	0.241	0.006	0.109	0.141	0.203	0.344	0.11	0.175	-0.027	0.086	0.01	0.357	0.247	0.109	0.228	0.047	0.002	0.246	0.075	0.072	0.353	0.726	0.611	0.446	1	0.974	0.92	0	-1	1	-0.683	-0.568
Educational achievement (13)	0.215	0.261	0.251	0.288	0.31	0.301	0.266	0.397	0.419	0.259	-0.005	0.084	0.119	0.183	0.343	0.107	0.199	-0.032	0.087	0.021	0.36	0.243	0.112	0.23	0.07	-0.018	0.27	0.102	0.089	0.389	0.723	0.661	0.898	0.524	0.98	0.97	0	0	-1	-0.78	-0.699
Educational achievement (16)	0.209	0.25	0.245	0.265	0.309	0.309	0.312	0.38	0.403	0.267	-0.03	0.046	0.078	0.151	0.318	0.104	0.223	-0.041	0.055	0.032	0.333	0.275	0.096	0.214	0.088	-0.048	0.279	0.17	0.123	0.364	0.622	0.614	0.777	0.874	0.612	0.987	-1	0	1	-0.78	-0.714
Educational achievement (18)	0.136	0.139	0.132	0.145	0.182	0.18	0.203	0.2	0.204	0.131	-0.024	-0.014	0.03	0.104	0.181	0.052	0.162	-0.058	0.001	-0.002	0.261	0.196	0.065	0.129	0.066	-0.069	0.158	0.097	0.061	0.267	0.429	0.461	0.529	0.643	0.731	0.433	1	1	1	-0.666	-0.662
Employed (23)	0.008	0.026	-0.006	0.006	0.003	0.013	0.001	0.085	0.057	-0.012	-0.012	0.001	-0.019	-0.03	0	-0.013	0.017	0.002	0.005	-0.004	-0.017	-0.004	-0.003	0.012	0.011	-0.002	-0.029	0.026	0.021	-0.036	-0.001	0.008	0.01	0.013	-0.009	-0.027	0	0	1	0	0
NEET (23)	0.023	0.016	-0.006	0.009	0.026	0.018	0.03	0.065	0.053	0.003	-0.007	0.02	0.001	-0.017	0.004	0.001	0.01	-0.003	0.004	-0.036	-0.003	0.017	-0.001	0.024	0.003	0.007	-0.022	0.016	0.021	-0.032	-0.012	-0.021	0.007	-0.003	-0.018	-0.035	0.593	0	1	0	0
Income (23)	0.036	0.04	0.067	0.061	0.074	0.081	0.104	0.03	0.034	0.075	-0.009	0.021	0.026	0.019	0.034	0.02	0.11	-0.012	-0.001	0.006	0.061	0.054	0.022	0.008	0.009	0.064	-0.002	0.091	0.019	0.01	0.087	0.038	0.147	0.163	0.172	0.132	0.042	0.026	0	1	0
Non-response (18)	-0.079	-0.047	-0.062	-0.079	-0.072	-0.085	-0.098	-0.137	-0.132	-0.065	0.047	0.009	0.027	0.003	-0.078	-0.029	0	0.017	-0.008	-0.051	-0.119	-0.083	0.027	-0.031	-0.024	0.054	-0.082	-0.059	-0.025	-0.101	-0.218	-0.165	-0.272	-0.311	-0.329	-0.183	0.026	-0.004	-0.054	0.34	0.949
Non-response age (24)	-0.055	-0.04	-0.052	-0.059	-0.074	-0.084	-0.116	-0.128	-0.115	-0.051	0.039	0.002	0.036	0.034	-0.05	-0.006	-0.105	0.01	-0.005	-0.036	-0.089	-0.094	0.058	0.015	-0.029	0.061	-0.062	-0.105	-0.005	-0.065	-0.176	-0.13	-0.247	-0.291	-0.297	-0.164	0	0	-0.028	0.469	0.21

## Sheet: Table 3 correlogram s.e.
Heritability standard errors on the diagonal; phenotypic correlation standard errors below the diagnoal; genotypic correlation standard errors above the diagonal. Blank cells represent estimates that did not converge. See Supplmentary Table 2 for point estimates. See Supplementary Table 4 for full p and q value. estimates.
	SDQ (4)	SDQ (7)	SDQ (8)	SDQ (10)	SDQ (12)	SDQ (13)	SDQ (16)	SDQT (7)	SDQT (16)	Social skills (13)	Communication (5 months)	Communication (1)	Communication (18 months)	Communication (3)	Communication (10)	Self-esteem age (8)	Self-esteem age (18)	Persistence (6m)	Persistence (2)	Persistence (7)	Locus of control (8)	Locus of control (16)	Empathy (7)	Impulsivity (8)	Impulsivity (11)	Big5 Extraversion (13)	Big5 Agreeableness (13)	Big5 Conscientiousness (13)	Big5 Emotional stability (13)	Big5 Intellect/imagination (13)	IQ (8)	IQ (15)	Educational achievement (11)	Educational achievement (13)	Educational achievement (16)	Educational achievement (18)	Employed (23)	NEET (23)	Income (23)	Non-response age 18	Non-response age 24
SDQ (4)	0.055149	0.167411	0.198116	0.192408	0.249053	0.286668	0.303642	0.694357	0.576176	0.915501	1.05712	0.405026	0.292466	0.355616	0.308715	0.699465	0.323631	2.02735	0.863176	2.52623	0.306402	0.835224	0.800652	0.508878	0.418055	0.619213	0.369339	0.375128	2.42226	0.310822	0.195644	0.219135	0.198307	0.198908	0.197115	0.27012	4.01027		475.918	0.200153	0.240976
SDQ (7)	0.00754785	0.061764	0.113213	0.125125	0.148745	0.16643	0.20665	0.464798	0.408433	1.07465	1.32906	0.31827	0.231399	0.27055	0.211868	0.59984	0.259459	2.1328	0.795977	1.05648	0.244825	0.48258	0.647151	0.358088	0.351307	0.455171	0.313616	0.311316	1.77935	0.264672	0.16462	0.180014	0.14874	0.149582	0.122542	0.186955			5574.21	0.155589	0.185007
SDQ (8)	0.00803915	0.00649103	0.062292	0.131937	0.155763	0.16987	0.246038	0.492741	0.492071	0.80911	1.01352	0.39957	0.300779	0.348689	0.265446	0.756733	0.31375	34.4878	1.21624	1.63088	0.293893	0.580246	0.70912	0.397535	0.414764	0.838991	0.345067	0.361317	0.786858	0.351793	0.193388	0.223776	0.197291	0.19618	0.168074	0.255246			4.19176	0.21267	0.272634
SDQ (10)	0.00850736	0.00698183	0.00660292	0.061195	0.113881	0.163224	0.166859	0.677097	0.512361	0.538626	1.02561	0.363687	0.238524	0.265988	0.181303	0.70453	0.243553	6.64029	0.884599	1.01067	0.236005	0.550981	0.608141	0.388374	0.32313	0.669199	0.283941	0.281717	2.13832	0.262504	0.150666	0.174893	0.146797	0.14791	0.133705	0.182152			40.2824	0.156036	0.189531
SDQ (12)	0.00931319	0.00781459	0.00735323	0.00682956	0.064249	0.153793	0.221595	0.815953	0.627935	0.872656	1.47706	0.383236	0.278347	0.327951	0.242899	1.32105	0.299394	233.681	0.981005	1.38883	0.274332	0.622055	0.782641	0.415596	0.412635	0.776279	0.33319	0.361045	1.78992	0.344226	0.178678	0.206186	0.16281	0.171284	0.149485	0.227754	4.66365		10.8561	0.218699	0.237658
SDQ (13)	0.00967459	0.00834533	0.00802481	0.00738579	0.00671221	0.066758	0.196418	0.620152	0.524043	0.630212	1.45704	0.405757	0.284076	0.362971	0.271773	0.681759	0.316643	63.9811	0.826249	1.40843	0.298789	0.896293	0.799143	0.405311	0.467842	0.64023	0.385668	0.390906	1.75658	0.322686	0.186457	0.25544	0.19978	0.211377	0.188254	0.243108			34.5861	0.244633	0.246749
SDQ (16)	0.0114832	0.0104289	0.0100935	0.00974296	0.00925082	0.00886636	0.082184	0.483554	0.52146	0.755356	0.837369	0.385366	0.283194	0.2897	0.270372	0.538348	0.258647	4.88618	0.687609	1.0586	0.267802	0.610673	0.786654	0.422739	0.411943	0.654573	0.325803	0.344211	0.982513	0.275682	0.164634	0.188339	0.149862	0.155551	0.121858	0.194898			19.4241	0.175305	0.211244
SDQT (7)	0.0134335	0.012865	0.0129612	0.0129774	0.0136614	0.0142599	0.0165679	0.090612	1.76662	0.99149	1.81486	0.515485	0.372107	0.514944	0.583831	1.32342	0.390945	24.9904	1.31118	2.28573	0.379299	0.722981	0.945901	0.715539	0.782113	1.01294	0.474858	0.501386	1.73813	0.385281	0.410939	0.453346	0.343629	0.335551	0.439414	0.365349	10.071		3.81432	0.340131	0.487779
SDQT (16)	0.0129594	0.0125709	0.012628	0.0122605	0.0124457	0.0129976	0.0154485	0.0108621	0.074377	1.32031	1.71616	0.713527	0.535554	0.602199	0.56472	1.1625	0.531084	2.65156	1.26825	2.65919	0.511551	0.749806	1.09818	0.606521	0.864163	1.29584	0.541341	0.793153	4.10543	0.654908	0.564803	0.458736	0.40323	0.293594	0.461491	0.804372	37.2397	5.73185	8.93873	0.727796	0.641779
Social skills (13)	0.0108632	0.0103603	0.0101697	0.00983008	0.0095774	0.00856479	0.0113786	0.01517	0.0138758	0.064386	2.40269	0.791063	0.574591	0.62622	0.498643	2.00452	0.768641	21.0296	1.43428	3.30604	0.939558	2.93105	2.25932	0.639196	0.883371	1.30208	0.898464	0.786485	3.88235	0.847435	0.658595	0.536681	0.855487	0.670861	0.730738	0.55304			8.43764	1.17484	0.543538
Communication (5 months)	0.0108139	0.0113503	0.0119033	0.0118289	0.012502	0.0128213	0.0144165	0.0144478	0.0134696	0.0124186	0.051459	1.04388	0.760207	0.925253	1.39503	1.64365	0.942917	7.65374	2.05566	6.20932	1.125	2.11236	2.78615	1.54781	1.36513	1.87485	1.04525	1.13297	6.44686	1.21408	1.09591	0.984985	0.849747	0.541593	1.25684	0.719137	15.5404	20.6943	46.0958	1.53246	0.976969
Communication (1)	0.0102708	0.0108626	0.0113486	0.011313	0.0119449	0.0122226	0.0137674	0.0137437	0.0127794	0.0119045	0.00871556	0.049503	0.132278	0.278332	0.391558	0.812063	0.339057	2.69183	0.724858	2.83416	0.350965	0.562721	0.88693	0.454722	0.519464	0.774705	0.400087	0.397947	2.35615	0.320282	0.205684	0.233988	0.216153	0.220607	0.189676	0.242253		161.809	6.96234	0.215749	0.248447
Communication (18 months)	0.0101346	0.0107526	0.0113042	0.0112283	0.0117669	0.012036	0.0137171	0.0134904	0.0126293	0.011696	0.00867958	0.00591478	0.051433	0.212989	0.279782	0.667169	0.253797	172.551	0.731966	2.1971	0.239885	0.434963	0.875326	0.354679	0.375725	0.431178	0.281178	0.311945	1.45915	0.260374	0.156533	0.184146	0.147262	0.155102	0.126289	0.172239		84.3668	29.141	0.149667	0.178809
Communication (3)	0.0100344	0.0104591	0.0111358	0.0110655	0.0116754	0.0120584	0.013554	0.0134846	0.012801	0.0117715	0.0100005	0.00838936	0.00830083	0.054196	0.331683	0.736363	0.299534	4.02883	0.823593	1.78067	0.275026	0.574595	0.715897	0.445263	0.547006	0.532076	0.346791	0.367026	2.90886	0.285585	0.183952	0.206242	0.171749	0.171876	0.142714	0.229597	16.192	9.24497		0.168115	0.211545
Communication (10)	0.00945835	0.00875329	0.0086802	0.00753887	0.00909332	0.00936827	0.0111563	0.0138304	0.0126504	0.0105959	0.011868	0.0113018	0.0110954	0.010752	0.06044	0.706806	0.326715	8.85007	1.21861	2.05268	0.294911	0.904716	1.605	0.496984	0.516245	0.846997	0.386816	0.388037	1.82459	0.329495	0.202699	0.220134	0.254335	0.261158	0.230686	0.29884			4.08009	0.248463	0.240573
Self-esteem age (8)	0.0127166	0.012624	0.0122491	0.0120763	0.0126492	0.0130322	0.0143479	0.0161979	0.0149184	0.0131602	0.0129594	0.0124396	0.0123075	0.0124945	0.0125283	0.065581	0.707981	1155.47	2.81922	3.67164	0.569019	0.941688	3.86486	1.0016	0.766737	1.25966	0.616238	0.786815	3.89384	1.05047	0.324867	0.539595	0.453321	0.380797	0.46441	0.377356	6.02307		8.22486	0.336619	0.441728
Self-esteem age (18)	0.0154063	0.0154594	0.0154645	0.0149792	0.0151157	0.0151182	0.0149726	0.0202914	0.0186604	0.0154643	0.0162611	0.0157643	0.0156161	0.0160095	0.0153598	0.0158122	0.10135	27.4912	0.796012	1.65951	0.27015	0.788239	0.892242	0.40822	0.388254	0.559157	0.346199	0.353896	0.841825	0.302424	0.169027	0.201214	0.174876	0.1707	0.1536	0.196223	16.565	169.576	33.5101	0.186536	0.222689
Persistence (6m)	0.0103066	0.0112234	0.0118337	0.011734	0.0123524	0.0125392	0.014047	0.014531	0.0137758	0.0124625	0.00947118	0.00962094	0.00972375	0.0103617	0.011967	0.0129053	0.0160593	0.05157	37964.1	19.7906	2.64046	11.5755	7.69476	3.71205	3.81321	11.4988	5.04026	215.587	70702.3	9.81343	509.867	21.1332	133.224	8.23375	73.5675	80.8112	93702.2	92497.1	95832.1	2.89156	4.28927
Persistence (2)	0.00938212	0.0102738	0.0108131	0.0108485	0.0115137	0.0117617	0.0134067	0.0145325	0.013531	0.0117408	0.00990862	0.0090161	0.00906103	0.00990003	0.0113856	0.0128018	0.0158744	0.00868412	0.05343	4.61806	0.774261	1.65466	2.06942	0.946996	1.67306	1.6903	1.01453	1.25161	7.02549	0.775574	0.401574	0.590654	0.468795	0.64259	0.414315	0.818229	12.1278	14.335	12.7507	0.504363	0.602352
Persistence (7)	0.012509	0.0126953	0.0128142	0.0125695	0.0130773	0.0133778	0.0148154	0.0165464	0.01502	0.0134128	0.0122778	0.0123374	0.0121717	0.0124821	0.0128224	0.0129628	0.0167298	0.0123807	0.0125913	0.057051	2.36803	3.25525	3.44446	2.70791	2.19904	2.19156	2.00775	1.71316	7.40186	3.01054	0.918746	1.3193	1.41418	1.69361	0.994724	0.794258	23.5306	50.3592	23.1211	1.66839	2.38348
Locus of control (8)	0.0132044	0.0130451	0.0129224	0.0127301	0.0130796	0.0133712	0.0148511	0.01695	0.0152383	0.0134302	0.0135432	0.0131635	0.0127541	0.0129996	0.0126069	0.0120567	0.0167289	0.0139539	0.0136216	0.013442	0.071843	0.794262	1.02148	0.373053	0.357597	0.544757	0.286612	0.323022	0.945319	0.249739	0.147424	0.185668	0.143691	0.148465	0.122754	0.212754	515.487	113.363	21.1285	0.171651	0.201987
Locus of control (16)	0.0143549	0.0142554	0.0142485	0.0138517	0.0139987	0.0137904	0.0137504	0.0189289	0.0172322	0.014356	0.0152131	0.0147523	0.0144886	0.0146954	0.0139102	0.0155032	0.0156057	0.0154773	0.0150855	0.0156964	0.0152299	0.09076	1.23619	0.626892	0.759981	0.83284	0.895055	0.587989	2.18788	0.788413	0.383438	0.499661	0.663244	0.54027	0.479442	0.881703			4.03793	0.473191	0.601372
Empathy (7)	0.00996195	0.00871309	0.0100335	0.0102127	0.0107812	0.0111579	0.0128872	0.0142095	0.0135528	0.0110384	0.0111405	0.0107615	0.010583	0.00995215	0.0104792	0.0127888	0.0163839	0.0110825	0.0107774	0.0128162	0.0137116	0.015205	0.059034	1.08437	1.0469	1.70099	1.10872	1.56076	37.42	0.892922	0.844238	0.82501	0.428313	0.495083	0.338147	0.592379	11.1251	11.1889	16.9931	0.443958	0.88764
Impulsivity (8)	0.0121368	0.0116781	0.0115652	0.0114318	0.0119124	0.0122582	0.0139573	0.0144419	0.0131928	0.0123347	0.0124615	0.012047	0.0117457	0.0113121	0.0112927	0.0115637	0.0159868	0.0126091	0.01244	0.012534	0.0120798	0.0153521	0.0116147	0.059578	0.519324	0.644102	0.434833	0.449811	2.11739	0.405007	0.226207	0.255875	0.220031	0.217679	0.184872	0.263169				0.230849	0.275167
Impulsivity (11)	0.012674	0.0126237	0.0123664	0.0120647	0.0121127	0.0123312	0.0138023	0.0166073	0.0146699	0.0128299	0.0129758	0.012792	0.0126826	0.0127628	0.0124681	0.0126835	0.0158298	0.0131298	0.0129932	0.0129783	0.0137236	0.0148909	0.0127613	0.0123509	0.060514	0.69183	0.436832	0.460407	2.04035	0.365047	0.248745	0.284069	0.234041	0.260947	0.217433	0.302558	4.4329	92.389	19.2526	0.225329	0.334456
Big5 Extraversion (13)	0.0139676	0.0142091	0.0140307	0.0137926	0.0137894	0.0138843	0.0151962	0.018613	0.0172883	0.0129369	0.013785	0.0133929	0.0131262	0.0136219	0.0142536	0.0139516	0.0152006	0.0140007	0.0142553	0.0141487	0.0146297	0.0163651	0.0141181	0.0138304	0.0140833	0.075226	0.549605	0.626695	3.0201	0.458619	0.449224	0.454853	0.3364	0.423943	0.318264	0.346717	677.923	29.1503	18.8106	0.40622	0.429341
Big5 Agreeableness (13)	0.0138487	0.0140009	0.0139444	0.0136457	0.0134725	0.0135254	0.0148214	0.018273	0.0165489	0.0125765	0.0141405	0.0137015	0.0134474	0.0138154	0.0136161	0.013971	0.0156483	0.0144051	0.0141321	0.0142888	0.0143928	0.016328	0.0138822	0.0135954	0.0132362	0.011714	0.077798	0.352717	2.25072	0.22446	0.240364	0.306082	0.262307	0.259728	0.23285	0.276261	27.454	3.54576		0.186481	0.241334
Big5 Conscientiousness (13)	0.0142086	0.0139476	0.0136774	0.0135992	0.0134318	0.0131838	0.0142658	0.0190705	0.0169672	0.0137226	0.0145174	0.0142758	0.0141855	0.01436	0.0141247	0.0142293	0.015377	0.0145545	0.0144051	0.0145853	0.0154532	0.0159842	0.0143375	0.0137941	0.0127436	0.013694	0.0118591	0.080531	1.24084	0.278338	0.212759	0.241247	0.2099	0.216039	0.172682	0.251033	2.17232	19.0048		0.191603	0.251112
Big5 Emotional stability (13)	0.0136784	0.0134228	0.0130502	0.0130268	0.0128075	0.0125504	0.0138456	0.0179977	0.016195	0.0132262	0.0144985	0.0140934	0.0138841	0.0136542	0.0136224	0.013784	0.0150314	0.0143962	0.0142116	0.0144099	0.0149268	0.0153552	0.0136342	0.0132933	0.0123961	0.0120021	0.0128336	0.0116637	0.075925	3.6453	2.02566	0.872898	2.19668	1.3686	1.21914	8.16403	26.3105	109769	49.7197	5.93338	0.921831
Big5 Intellect (13)	0.0140684	0.0142029	0.0142512	0.0139558	0.0138168	0.013864	0.0150639	0.0189849	0.0169872	0.0131772	0.0138994	0.0136791	0.0132508	0.013792	0.01365	0.0141868	0.0154943	0.0143932	0.0138908	0.0142414	0.0139076	0.0159062	0.0142603	0.0138437	0.0136769	0.0121598	0.00996031	0.0113054	0.0129702	0.077846	0.154524	0.212767	0.184293	0.195372	0.144052	0.193094	5.52622		3.35999	0.166589	0.2175
IQ (8)	0.0117807	0.0116784	0.0117608	0.0114456	0.0119448	0.0121195	0.0133705	0.0141543	0.0134789	0.012152	0.0126449	0.0120071	0.0115937	0.011536	0.0112214	0.011599	0.0151472	0.0128656	0.0121519	0.0124671	0.0103536	0.0142458	0.0124612	0.0104716	0.0128672	0.0139107	0.0129249	0.0143292	0.0139643	0.0117334	0.062876	0.07963	0.038343	0.046153	0.053295	0.091191	11.8374		144.624	0.101941	0.128414
IQ (15)	0.0145136	0.0148757	0.0147972	0.0144817	0.0143654	0.0143668	0.0152205	0.0188026	0.0173908	0.0141314	0.0154563	0.0151053	0.0145869	0.0144228	0.0139123	0.0153346	0.0162568	0.0158946	0.0151187	0.0154234	0.0136367	0.0153515	0.0153691	0.0141389	0.0147673	0.0154848	0.013561	0.0153083	0.0151048	0.0124706	0.00967176	0.089765	0.094155	0.090037	0.073826	0.133536	8.69513	14.3763	769.589	0.116908	0.155141
Educational achievement (11)	0.0107415	0.0108307	0.0115396	0.0111092	0.0114839	0.0118598	0.0135966	0.0115527	0.0106843	0.0121838	0.0111484	0.0105492	0.0102432	0.0103749	0.01071	0.0132752	0.0160105	0.0114881	0.0111491	0.0132563	0.0117738	0.0144552	0.0118905	0.0119198	0.0135484	0.0152897	0.0134174	0.0150659	0.0149992	0.0124638	0.00715637	0.0103672	0.06091	0.016923	0.024154	0.065679		4.09721	14.628	0.089654	0.116222
Educational achievement (13)	0.0117719	0.0120604	0.0127846	0.0123277	0.0126449	0.0130234	0.015002	0.0131329	0.011771	0.0133636	0.0124261	0.0117963	0.0114699	0.0116349	0.0118785	0.014644	0.0176616	0.0128381	0.012332	0.0145687	0.0129344	0.0161594	0.0131537	0.0131163	0.0147709	0.0169484	0.0145171	0.0163051	0.0163229	0.0133102	0.00793498	0.0106718	0.00367321	0.074537	0.015423	0.050972			41.303	0.09107	0.119495
Educational achievement (16)	0.0103808	0.0106259	0.0111667	0.0109411	0.0110843	0.0112798	0.0126009	0.0114809	0.0104183	0.0115815	0.0110286	0.0105974	0.0103074	0.010391	0.0105683	0.0128989	0.0149532	0.0112293	0.0110087	0.0126692	0.0115835	0.0136495	0.0116147	0.011639	0.0128246	0.0151237	0.012654	0.0137714	0.0140744	0.0119171	0.00813556	0.00995324	0.00490245	0.0040828	0.055938	0.023086	4.67728		10.1925	0.073082	0.098889
Educational achievement (18)	0.0131197	0.0136073	0.0141448	0.0139149	0.0140763	0.0142743	0.0152522	0.0159785	0.0149284	0.0146691	0.0134824	0.0133721	0.012941	0.0129576	0.0136316	0.0154528	0.0169054	0.0138987	0.0137999	0.0151527	0.0142546	0.0158626	0.0141256	0.0143275	0.0151777	0.0174146	0.0155676	0.0163534	0.0166032	0.0145463	0.0116882	0.013275	0.00898017	0.00865855	0.00653513	0.085225	3667.7	77.7454	4.74438	0.118258	0.146199
Employed (23)	0.0181085	0.0182618	0.0184567	0.0180463	0.0183022	0.0184194	0.0194025	0.0229841	0.0213846	0.0185915	0.0178615	0.0175504	0.0175657	0.0180846	0.0181425	0.0193148	0.0201342	0.0179195	0.0179826	0.0186177	0.0202568	0.0191181	0.0184592	0.0185271	0.018375	0.0194592	0.0199028	0.019604	0.0195102	0.0199791	0.0187601	0.0203201	0.0191457	0.0212811	0.0186918	0.0206324	0.125879		106723
NEET (23)	0.0176062	0.0179906	0.0181099	0.0176625	0.0177529	0.0179943	0.0187288	0.0227327	0.0209782	0.018074	0.0174653	0.0170355	0.0170472	0.017617	0.0177539	0.0187555	0.019822	0.0176113	0.0176247	0.0185487	0.0196821	0.0185351	0.0180801	0.0180108	0.0180616	0.0189765	0.019428	0.019302	0.0191214	0.0195316	0.0184604	0.020183	0.0187837	0.0209973	0.0183837	0.0203067	0.0105392	0.118842	118479
Income (23)	0.0189785	0.0192617	0.0188571	0.0186248	0.0187255	0.0188447	0.0194351	0.0250236	0.0228567	0.0188363	0.0189715	0.0184607	0.0182736	0.0187579	0.0189528	0.0200245	0.0201602	0.0191935	0.0191632	0.0196658	0.0205783	0.0195975	0.0193656	0.01962	0.0194291	0.0198281	0.0207139	0.020016	0.0206361	0.0206022	0.0189441	0.0211168	0.0187675	0.0206668	0.0179082	0.0199116	0.0175597	0.0174191	0.137457	285.596
Non-response (18)	0.0108618	0.0113031	0.0117487	0.0116785	0.0121858	0.0124904	0.0140486	0.013487	0.0122916	0.0123325	0.0094391	0.00961036	0.00942731	0.0100511	0.0117133	0.0122707		0.00972048	0.0101313	0.0115659	0.0133526	0.0146421	0.0108499	0.0118264	0.012049	0.0128194	0.0138305	0.0138641	0.0135501	0.0139766	0.0129711	0.0154375	0.0116425	0.0130879	0.0115707	0.013649	0.0162985	0.0162106	0.0180117	0.043033	0.091561
Non-response age (24)	0.0107425	0.0112667	0.0116944	0.0115687	0.0121989	0.0124855	0.0141591	0.0134343	0.0122008	0.0122497	0.00947614	0.00964491	0.00938241	0.00989489	0.0115616	0.0121324	0.0157553	0.00975657	0.0101151	0.0114863	0.0131777	0.0147148	0.010674	0.01156	0.0120794	0.0127704	0.0137031	0.0141648	0.0134178	0.0137466	0.0127422	0.0151992	0.0115252	0.0129889	0.0114268	0.0135437			0.0177879	0.00587724	0.042718

## Sheet: Table 4 correlogram p & q value
P and Q values from FDR correction for full correlogram results in Supplementary Table 2. Note that values of zero represent p values smaller than 5x10-100. See Supplmentary Table 3 for standard errors.
	SDQ 4		SDQ 7		SDQ 8		SDQ 10		SDQ 12		SDQ 13		SDQ 16		SDQT 7		SDQT 16		Social skills 13		Communication 5 months		Communication 1		Communication 18 months		Communication 3		Communication 10		Self-esteem age 8		Self-esteem age 18		Persistence 6m		Persistence 2		Persistence 7		Locus of control 8		Locus of control 16		Empathy 7		Impulsivity age 8		Impulsivity age 11
	p value	q value	p value	q value	p value	q value	p value	p value	q value	p value	q value	p value	q value	p value	p value	q value	p value	q value	p value	q value	p value	p value	q value	p value	q value	p value	q value	p value	p value	q value	p value	q value	p value	q value	p value	p value	q value	p value	q value	p value	q value	p value	p value	q value	p value	q value	p value	q value	p value
SDQ 4	0.125914	0.0245092	0.0001212	0.0176383	9.93e-05	0.0175193	7.37e-07	0.015467	0.007348	0.0201963	0.0016333	0.0190958	0.824947	0.0349792	0.240778	0.0264426	0.236246	0.0262344	0.284974	0.0275431	1.17654	0.0427722	1.33197	0.0466686	1.26781	0.0447353	0.102749	0.0239441	0.0012666	0.0189173	0.834192	0.0353064	0.221491	0.0261154	1.28608	0.0452112	1.20983	0.0433373	0.749992	0.0337597	0.728065	0.0333135	0.286955	0.0276026	0.955523	0.0372695	0.0763321	0.0233492
SDQ 7	0	0.0017252	0.003568	0.0195122	6.26e-17	0.0108864	5.69e-14	0.0119869	2.71e-08	0.0144259	3.49e-06	0.0159726	0.0053663	0.0198394	0.0491876	0.0226353	0.334918	0.0283462	0.374045	0.0290303	1.29334	0.0453896	1.36194	0.0483046	1.36197	0.0483641	0.663953	0.0324807	0.0014325	0.0190065	1.22551	0.0437835	1.35919	0.0479179	1.27102	0.0448543	0.417906	0.0296252	1.11431	0.0413147	0.531628	0.030934	0.40628	0.029536	0.46801	0.0301309	0.280626	0.0274539	0.238193
SDQ 8	0	0.0058596	0	0.0003569	0.119365	0.0242713	1.46e-10	0.0132064	3.33e-08	0.0144557	2.4e-07	0.0151101	0.0005635	0.0183819	0.107975	0.0240036	0.298906	0.0278703	0.553035	0.0313206	1.15111	0.0421475	1.36068	0.0480369	1.25521	0.0444378	0.809672	0.0346817	0.0016423	0.0191255	0.931664	0.0368531	0.993438	0.0381023	1.02112	0.0394111	0.428406	0.0297145	1.1642	0.0424152	0.25707	0.0267995	0.429402	0.0297739	0.944891	0.0371208	0.197952	0.0256692	0.213945
SDQ 10	0	0.002439	0	0.0036288	0	0.0031826	0.0084149	0.020345	1.39e-16	0.0109756	3.94e-07	0.0151695	2.88e-05	0.0169542	0.165943	0.0250744	0.0843544	0.0235872	0.393985	0.029298	1.35531	0.0475907	1.05879	0.0401547	1.02103	0.0393813	0.251612	0.0267103	3.23e-05	0.0170434	0.634232	0.0320048	0.492725	0.0305473	1.11452	0.0413444	0.328285	0.028257	1.00678	0.0391731	0.381371	0.0291196	0.200232	0.0257287	0.719262	0.0332243	0.0170347	0.0213861	0.283307
SDQ 12	0	0.0002974	0	0.006276	0	0.0028554	0	0.0042534	0.0729956	0.023141	1.49e-09	0.0136526	1.14e-05	0.0164783	0.221397	0.0260857	0.12431	0.0244497	0.36112	0.0288519	1.33759	0.0467876	1.35961	0.0479476	1.33195	0.0466389	0.0899795	0.0236466	0.0002291	0.0180845	1.31873	0.0461927	0.476825	0.0303093	0.999582	0.03837	0.503599	0.0306663	0.867568	0.0358715	0.389965	0.0292385	0.110681	0.0241225	0.833171	0.0352171	0.0804524	0.0234682	0.101322
SDQ 13	0	0.0025877	0	0.0018144	0	0.0065437	0	0.0027365	0	0.0023795	0.0281999	0.0220702	1.94e-05	0.0167162	0.108939	0.0240631	0.0864305	0.0236169	0.120625	0.0243605	1.23927	0.0440809	1.3582	0.0478882	1.27614	0.045003	0.131431	0.0246877	0.0097161	0.020583	0.971633	0.0376264	0.277661	0.0273647	0.991123	0.0380726	0.701476	0.0328971	1.1197	0.0415229	0.38476	0.0291493	0.26842	0.0271267	0.94396	0.0370613	0.311435	0.0279298	0.0961238
SDQ 16	0	0.001041	0	0.0020821	0	0.006514	0	0.0026175	0	0.0028257	0	0.0031231	0.0089597	0.0204045	0.109221	0.0240928	0.0580827	0.0227543	0.191769	0.0255503	1.29738	0.0455681	0.927215	0.0366151	0.661642	0.0324509	0.829398	0.0351279	0.0083538	0.0203153	0.76532	0.0340274	0.218475	0.0260262	0.857741	0.0357525	0.97112	0.0375669	1.07717	0.0406008	1.32874	0.0465199	0.0992496	0.0238251	1.0709	0.0404224	0.062572	0.0228733	0.129023
SDQT 7	0	0.0030339	0	0.0009221	0	0.0010113	0	0.0008328	0	0.0005949	0	0.0042832	0	0.0056514	0.172404	0.0252528	0.590735	0.0316181	0.320538	0.0280785	1.33112	0.0466092	1.26144	0.0446163	1.05802	0.0401249	0.129063	0.0246282	0.124844	0.0244795	0.522999	0.030815	0.781737	0.0342951	1.03315	0.0396788	1.24668	0.0442891	1.15187	0.0421773	0.535889	0.0310232	0.657585	0.0323617	0.691721	0.0327186	1.07912	0.0406901	0.197313
SDQT 16	2.66e-38	0.0067519	0	0.0059488	0	0.0013682	0	0.0059191	0	0.0028852	0	0.0052945	0	0.0022011	0	0.0063058	0.822299	0.0349197	0.478228	0.0303391	1.3154	0.0460143	1.30135	0.0456573	1.3463	0.0471148	1.11849	0.0414932	0.197485	0.0256098	0.834178	0.0352766	0.252613	0.02674	1.23285	0.0439322	1.16754	0.0425045	1.24157	0.0441701	0.179742	0.0253421	0.456608	0.0300119	0.936253	0.0369126	0.267242	0.027097	0.259403
Social skills 13	0	0.0055324	0	0.0001785	0	0.0036585	0	0.0049673	0	0.0063653	0	0.0058001	0	0.0057704	0	0.0029744	0	0.0004164	0.400701	0.0293575	1.25473	0.0444081	1.17568	0.0427424	1.12482	0.0415824	0.412808	0.0295955	0.578566	0.0315289	1.28668	0.0453004	0.199233	0.025699	1.03946	0.0397977	0.766029	0.0340571	1.19694	0.0430399	0.363677	0.0289114	0.742122	0.0335217	1.27173	0.044884	0.461108	0.0300714	0.541498
Communication 5 months	0.0137837	0.0209697	0.0101703	0.0206722	0.0141629	0.0210292	0.0177396	0.0214753	0.68557	0.0326294	1.33085	0.0465794	0.641934	0.0321535	0.928034	0.0367341	1.2708	0.0448245	0.0001304	0.0176978	0.451381	0.0299524	0.438062	0.0299227	0.189174	0.0254908	0.843229	0.0354551	1.26276	0.0446758	0.965492	0.0374777	1.16951	0.0425639	0.898075	0.0361095	0.810238	0.0347115	1.11472	0.0413742	1.26122	0.0445866	1.26288	0.0447055	0.702217	0.0329268	0.688077	0.0326591	1.35268
Communication 1	4.92e-21	0.0096371	2.35e-15	0.011392	2.45e-16	0.0110351	2.3e-16	0.0110054	5.34e-10	0.0134444	4.13e-08	0.0145449	0.0042364	0.0196312	1.53e-06	0.0156752	2.66e-09	0.0137121	2.7e-19	0.010113	0	0.0027662	0.0296926	0.0220999	1.46e-13	0.0121654	0.0198629	0.0215645	1.28649	0.0452409	1.2156	0.0435455	1.21211	0.043486	0.728507	0.0333432	0.870093	0.0359012	1.18769	0.0428911	1.29116	0.0453599	0.517448	0.0307258	1.1577	0.0423855	1.19292	0.0429804	1.11708
Communication 18 months	8.64e-23	0.0092207	2.56e-15	0.0114218	1.28e-13	0.0121356	3.16e-15	0.0114813	8.06e-13	0.0124033	9.7e-11	0.0131767	0.0234615	0.0217728	1.39e-08	0.0141582	2.92e-09	0.0137716	7.51e-25	0.0086853	0	0.0041939	0	0.0023498	0.0001481	0.0177275	0.0153117	0.0211779	1.03618	0.039768	1.3275	0.0464902	1.31515	0.0459845	0.995378	0.0381916	0.557759	0.0313504	1.18602	0.0428614	1.21893	0.043605	0.484002	0.0304878	1.36197	0.0483343	1.35113	0.047323	1.22901
Communication 3	0	0.0048483	0	0.0046401	7.94e-34	0.0073766	2.87e-37	0.0068709	1.42e-26	0.0084771	1.87e-18	0.010351	1.03e-09	0.0135931	4.92e-28	0.0082689	5.47e-23	0.0091612	1.29e-32	0.0075848	5.9e-25	0.0086556	0	0.0043129	0	0.0044616	0.0068074	0.0200178	0.360511	0.0288221	0.349758	0.0285544	1.00506	0.0390839	1.15342	0.042207	0.468855	0.0301606	1.30593	0.0458061	0.475661	0.0302796	0.327392	0.0282272	0.658561	0.0324212	0.108794	0.0240333	1.13046
Communication 10	0	0.0046698	0	0.003599	0	0.0051457	0	0.0019334	0	0.0065735	0	5.95e-05	0	0.0064545	0	0.0014575	0	0.0032421	0	0.0047591	0.023838	0.0218025	2.95e-18	0.0104105	2.94e-24	0.0088043	0	0.0056811	0.168565	0.0251933	1.16809	0.0425342	0.825568	0.0350089	1.0825	0.0407496	0.481429	0.0304283	1.28363	0.0451814	0.246052	0.0266211	0.258875	0.026859	1.28263	0.0450922	0.045975	0.0225461	1.36106
Self-esteem age 8	1.64e-11	0.0129387	4.97e-20	0.0098156	2.32e-36	0.0070494	0	0.0025283	1.58e-29	0.0079417	5.86e-22	0.0094884	5.46e-16	0.0111243	1.48e-18	0.0102915	1.73e-19	0.0100535	4.53e-15	0.0115705	0.474706	0.0302201	1.44e-07	0.0149018	5.28e-08	0.0146044	6.76e-11	0.0130577	1.25e-16	0.0109459	0.428739	0.0297442	0.277662	0.0273944	0.999754	0.0384295	1.21903	0.0436347	1.17159	0.0426829	1.30257	0.0456871	1.03085	0.0395895	0.744933	0.0336407	0.3259	0.0281975	0.631897
Self-esteem age 18	1.29e-17	0.0106484	7.43e-21	0.0096669	5.33e-20	0.0098453	1.27e-26	0.0084474	4.6e-28	0.0082094	5.01e-33	0.0075253	0	0.0018441	9.43e-09	0.0140988	5.21e-10	0.0134146	1.69e-20	0.0097264	1.26995	0.0447948	0.021567	0.0216538	0.0209815	0.021624	0.0492931	0.0226651	5.85e-16	0.0111541	3.13e-17	0.0107971	0.0176464	0.0214456	0.971549	0.0375967	0.71793	0.0331945	0.826201	0.0350387	0.157472	0.0249851	0.264962	0.0270077	1.29901	0.0455979	0.285718	0.0275729	0.35208
Persistence 6m	2.15e-33	0.0074658	3.08e-09	0.0138013	7.2e-06	0.0162998	1.75e-07	0.0149911	0.0001746	0.0179358	1.77e-05	0.0166865	0.0097207	0.0206127	1.24884	0.0443486	0.240862	0.0264723	2.31e-06	0.0158537	1.41e-30	0.0078227	0	0.0037775	6.89e-22	0.0095181	3.33e-09	0.0138311	0.0134632	0.0209399	0.0032113	0.0193932	0.0759094	0.0233195	0.824206	0.0349494	0.999981	0.0385187	1.03258	0.0396193	1.23954	0.0441106	0.919646	0.0363772		0.048721	0.78088	0.0342653	0.803624
Persistence 2	0	0.0002677	0	0.0024985	0	0.0045509	0	0.0060083	0	0.0064247	0	0.006395	1.77e-18	0.0103212	0.044102	0.0224866	0.0003247	0.0181737	0	0.0062463	1.12e-33	0.0074063	0	0.0019929	0	0.0014277	0	0.0009816	5.32e-25	0.0086258	9.69e-07	0.0155562	4e-05	0.0171327	0	0.0030934	0.520905	0.0307852	0.852788	0.0356336	1.1705	0.0426234	0.565652	0.0313801	1.24481	0.0442594	0.95053	0.03721	1.32401
Persistence 7	0.266328	0.0270672	0.876419	0.0359607	1.04582	0.0399167	0.0998728	0.0238548	0.209064	0.0258775	0.488599	0.0305175	1.07392	0.0405116	1.35062	0.0472933	0.242942	0.0265021	1.13115	0.0416716	0.708958	0.0329863	0.503202	0.0306365	0.982441	0.0379239	1.20437	0.0431588	1.30061	0.0456276	1.31567	0.0460738	1.23075	0.0439024	0.804428	0.0345628	1.21184	0.0433968	0.999988	0.0385485	0.769954	0.0341761	0.741019	0.0334622	0.767763	0.0341463	1.23724	0.0440214	0.804173
Locus of control 8	1.64e-13	0.0121951	7.4e-24	0.0088638	4.02e-25	0.0085961	2.97e-28	0.0081202	6.56e-34	0.0073468	2.5e-30	0.0078525	6.69e-20	0.0099048	9.49e-16	0.0112433	6.46e-29	0.0080309	4.93e-26	0.0085366	0.601124	0.0317073	0.0017513	0.0191553	8.33e-10	0.0135039	1.17e-11	0.0128495	4.26e-37	0.0069601	7.22e-30	0.0078822	2.54e-13	0.0122546	0.54119	0.0311422	0.0914734	0.0237061	1.14048	0.0419393	0.0051537	0.0198096	0.295901	0.0277811	1.32355	0.046282	1.30399	0.0457466	1.15466
Locus of control 16	2.09e-15	0.0113623	4.43e-23	0.0091315	5.2e-22	0.0094289	3.07e-28	0.0081499	3.21e-27	0.0083284	2.86e-38	0.0068114	0	0.004878	4.27e-13	0.0123438	1.72e-17	0.0106782	4.81e-15	0.0116002	1.1366	0.0417906	0.401703	0.029417	0.0160236	0.0213266	0.0030007	0.0193635	6.34e-27	0.0083879	2.58e-08	0.0143962	2.82e-38	0.0067817	0.318459	0.0279893	0.346126	0.0284949	0.972621	0.0377156	1.47e-35	0.0071386	0.545162	0.0312612	0.851232	0.0355741	0.833883	0.0352469	1.3619
Empathy 7	0	0.0057406	0	0.0055622	0	0.002558	0	0.0041642	0	0.0054432	0	0.006157	0	0.0008626	4.01e-37	0.0069304	1.13e-31	0.0077037	0	0.0059786	1.29e-07	0.0148126	2.89e-18	0.0103807	6.97e-23	0.009191	0	0.0066032	0	0.0018739	1.2e-11	0.0128792	0.0200856	0.0215943	1.27e-13	0.0121059	5.96e-31	0.0077632	0.745819	0.0336704	0.0043573	0.0196609	0.102126	0.0239143	0.766464	0.0340869	0.323727	0.028138	1.13964
Impulsivity age 8	2.03e-17	0.0107079	0	0.0008923	0	0.0032719	0	0.0036883	0	0.000119	0	0.005116	2.48e-14	0.0117787	0	0.004997	0	0.004075	6.52e-35	0.0072576	0.254641	0.0267698	1.65e-06	0.0157049	6.39e-13	0.0123736	0	0.0062165	0	0.0042237	3.45e-13	0.0123141	0.00015	0.0177573	0.345255	0.0284355	0.0002105	0.018025	1.12474	0.0415526	8.56e-12	0.0127603	0.0014951	0.0190363	0	0.0049375	0.21022	0.0259072	0.24071
Impulsivity age 11	9.98e-10	0.0135634	3.74e-17	0.0108566	8.61e-28	0.0082986	7.59e-29	0.0080607	2.48e-29	0.0080012	8.76e-32	0.007674	7.18e-19	0.0101725	7.15e-08	0.0146639	8.37e-19	0.0102023	7.99e-09	0.0140095	1.35752	0.0478287	1.23622	0.0439917	1.3087	0.0458953	0.0270797	0.0220405	1.55e-11	0.012909	4.35e-12	0.0126115	0.0011548	0.0188578	1.34361	0.0469661	0.229373	0.0262046	1.36181	0.0482153	0.0427156	0.0224569	4.71e-09	0.0138608	2.33e-10	0.0132659	2.17e-09	0.0136823	0.572039
Big5 Extraversion	2.97e-06	0.0159429	6.38e-05	0.0172516	3.79e-07	0.0151398	4.57e-06	0.0160321	1.37e-07	0.0148721	6.63e-06	0.0162403	0.001106	0.0187388	2.37e-05	0.0167757	0.134818	0.0247472	0	0.0033611	3.89e-05	0.0171029	1.66e-10	0.0132362	2.02e-15	0.0113325	4.78e-09	0.0138905	0.628898	0.0319155	2.36e-08	0.0143367	6.27e-35	0.0072278	0.0010512	0.0186794	0.297798	0.0278406	1.13524	0.0417609	7.3e-07	0.0154372	0.646946	0.032213	8.85e-06	0.0164485	0.0226125	0.0217133	0.0043589
Big5 Agreeableness	7.44e-12	0.0127305	2.73e-12	0.0124926	4.55e-12	0.0126413	1.34e-12	0.0124628	3.53e-21	0.0095776	1.09e-19	0.0099941	2.8e-13	0.0122844	5.34e-12	0.012671	3.68e-12	0.0125818	0	0.002677	0.114792	0.024182	8.77e-06	0.0164188	6.84e-09	0.01395	2.25e-07	0.0150803	8.19e-15	0.0116597	7.71e-11	0.0131172	8.17e-25	0.0087151	0.627285	0.0318858	0.000824	0.0185604	1.20762	0.0432481	4.48e-15	0.0115407	0.0814723	0.0235574	2.71e-14	0.0118679	8.73e-09	0.014069	2.52e-08
Big5 Conscientiousness	8.26e-08	0.0147531	1.07e-19	0.0099643	3.52e-28	0.0081797	3.58e-20	0.0097858	2.14e-29	0.0079714	0	0.0032124	0	0.0011898	8.59e-05	0.0173706	4.09e-08	0.0145152	2.11e-17	0.0107674	1.13894	0.0418798	0.529175	0.0309042	0.83035	0.0351576	0.0784225	0.0234087	2.54e-06	0.0158834	9.62e-09	0.0141285	0	0.0010708	0.354576	0.0286734	0.010907	0.020702	1.14604	0.042088	0.595753	0.0316478	6.68e-09	0.0139203	1.32e-07	0.0148424	1.91e-08	0.0142475	2.23e-35
Big5 Emotional stability	1.08e-20	0.0096966	0	0.0052647	0	0.0031529	0	0.0044021	0	0.00232	0	0.0035098	0	0.0058894	1.24e-18	0.0102617	9.41e-24	0.0089233	5.92e-36	0.0071089	1.3601	0.0479774	0.107046	0.0239738	0.0160479	0.0213563	2.57e-14	0.0118084	8.38e-18	0.0105592	1.28e-19	0.0100238	0	0.0004462	0.117369	0.0242415	0.0001849	0.0179655	1.34029	0.0468769	2.42e-05	0.0168055	3.55e-21	0.0096074	4.88e-28	0.0082391	5.16e-22	0.0093992	0
Big5 Intellect/imagination	1.76e-07	0.0150208	3.97e-08	0.0144854	1.74e-05	0.0166568	1.29e-05	0.0165675	2.48e-10	0.0132957	7.33e-10	0.0134741	2.27e-08	0.014307	0.0012878	0.0189471	2.75e-05	0.0168947	3.81e-35	0.0071981	1.19e-05	0.0165378	5.35e-07	0.015229	9.19e-16	0.0112136	1.51e-08	0.014188	1.77e-14	0.0117192	2.05e-06	0.0157644	7.28e-30	0.007912	0.345365	0.0284652	1.36e-09	0.0136228	0.757651	0.0339084	6.45e-34	0.0073171	1.02e-06	0.015586	7.37e-06	0.0163296	0.0003268	0.0182035	0.208627
IQ @ 8	0	0.001398	0	0.0011303	0	0.0039857	0	0.0026472	0	0.0060976	0	0.0016359	0	0.0048186	0	0.0046104	0	0.0022903	0	0.0038965	0.852342	0.0356038	7.11e-11	0.0130874	8.23e-25	0.0087448	0	0.0045211	0	0.005354	4.05e-14	0.0119274	1.06e-26	0.0084176	1.35734	0.0477989	9.29e-17	0.0109161	0.536538	0.0311124	0	0.0017549	5.41e-37	0.0069899	9.96e-12	0.0128198	0	0.0054134	0.319576
IQ @ 15	5.66e-22	0.0094587	1.15e-15	0.0112731	1.23e-13	0.0120761	1.75e-15	0.0113028	1.15e-22	0.0093099	1.12e-23	0.008953	1.53e-22	0.0093397	1.24e-21	0.0095479	2.72e-19	0.0101428	1.4e-31	0.0077335	1.0638	0.0403034	0.181406	0.0254015	5.86e-06	0.0161511	2.09e-17	0.0107377	0	0.0027067	0.0020066	0.019185	9.72e-18	0.0105889	0.520713	0.0307555	8.23e-05	0.0173111	1.35722	0.0477097	0	0.0013087	6.72e-37	0.0070196	0.0001734	0.017906	9.56e-20	0.0099346	0.454143
Achievement 11	0	0.0067222	0	0.0004759	0	0.0057109	0	0.0029149	0	0.0005651	0	0.0022606	0	0.0019631	0	0.0015764	0	0.002796	0	0.0058299	0.64528	0.0321832	3.33e-23	0.0091017	0	0.0011005	0	0.0054729	0	0.0005354	8.9e-16	0.0111838	1.08e-25	0.0085663	0.534785	0.0309935	4.33e-14	0.0119572	0.431032	0.0298334	0	0.0040452	0	0.000238	1.2e-18	0.010232	0	0.0053242	0.0004927
Achievement 14	0	0.0007436	0	0.0051755	0	8.92e-05	0	0.0050268	0	0.0034801	0	0.0003272	0	0.0043427	0	0.0007733	0	0.003837	0	0.0002082	1.26159	0.044646	5.4e-12	0.0127008	2.54e-23	0.009072	0	0.0056217	0	0.0014872	1.04e-12	0.0124331	3.76e-27	0.0083581	0.436878	0.0298929	3.2e-12	0.0125521	0.116203	0.0242118	0	0.0041344	0	0.0021713	2.64e-16	0.0110648	0	0.0052052	2.76e-06
Achievement 16	0	0.0060381	0	0.0001487	0	0.0006246	0	0.0006544	0	0.0016954	0	0.0012195	0	0.0024688	0	0.0029447	0	0.00116	0	0.0007139	0.296868	0.0278108	1.74e-05	0.016627	1.79e-13	0.0122249	0	0.0049078	0	0.0013385	7.77e-15	0.01163	0	0.0034503	0.0479895	0.0225758	6.18e-07	0.0153183	0.0079099	0.0202261	0	0.0015467	0	0.0044319	2.83e-15	0.0114515	0	0.0034206	2.08e-11
Achievement 18	1.99e-23	0.0090125	9.87e-23	0.0092802	2.39e-19	0.0100833	1.39e-23	0.0089827	1.64e-34	0.0072873	1.91e-33	0.0074361	3.68e-36	0.0070791	3.42e-33	0.0074955	0	0.0035396	1.2e-17	0.0106187	0.898462	0.0361392	1.3377	0.0468174	0.0323596	0.0222189	4.46e-15	0.011511	3.97e-37	0.0069007	0.0007055	0.0184711	5.66e-20	0.0098751	0.0154312	0.0212076	0.937324	0.0370018	1.07624	0.0405711	0	0.0003867	1.95e-32	0.0076145	6.19e-06	0.0161808	3.24e-18	0.01047	2.52e-05
Employed	0.672805	0.0325996	0.179144	0.0253123	1.21156	0.043367	0.71168	0.0330458	0.829302	0.0350982	0.498053	0.030577	0.970937	0.0375372	0.0003554	0.0182332	0.0091819	0.0204938	1.34588	0.0470553	1.33074	0.0465497	0.980104	0.0378346	1.3248	0.0463415	1.02151	0.0394408	0.956462	0.0372992	1.34622	0.0470851	0.379463	0.0290898	0.931497	0.0368233	0.847132	0.0355443	1.07887	0.0406603	1.32719	0.0464604	1.18312	0.0428316	1.13825	0.0418501	0.498159	0.0306068	0.60768
NEET	0.167589	0.0251041	0.368875	0.0289709	1.11541	0.0414039	0.483424	0.0304581	0.138946	0.0248067	0.318819	0.028019	0.0782532	0.0233789	0.0036041	0.0195419	0.0120222	0.0208507	0.85671	0.0357228	1.19616	0.0430101	0.21098	0.0259369	0.793552	0.0343843	1.35733	0.0477692	0.733798	0.0334027	0.924195	0.0364961	0.526967	0.0308745	1.05646	0.0400654	0.763249	0.0339976	0.939674	0.0370315	1.14181	0.0419988	0.379039	0.0290601	1.15584	0.042326	0.18937	0.0255205	0.885153
Income	0.0596305	0.0228138	0.036972	0.0223676	0.000463	0.0183224	0.0010109	0.0186496	8.72e-05	0.0174004	2.13e-05	0.016746	1.55e-07	0.0149613	0.24027	0.0263831	0.138172	0.0247769	6.94e-05	0.0172814	1.29534	0.0454491	0.24508	0.0265913	0.140936	0.0248662	0.33052	0.0283165	0.0748681	0.0232897	0.33786	0.028376	7.58e-08	0.0146936	1.32709	0.0464307	1.00272	0.0389946	0.706694	0.0329566	0.0032271	0.019423	0.0058412	0.0198989	0.237834	0.0262939	0.714708	0.033135	0.635553
Non-response age 18	5e-08	0.0145747	0.0158153	0.0212968	0.000463	0.0182927	6.63e-07	0.0154075	3.27e-05	0.0170732	6.26e-07	0.015348	2.14e-07	0.0150506	3.58e-16	0.0110946	3.08e-18	0.0104402	0.0003884	0.0182629	5.95e-07	0.0152588	0.359436	0.0287924	0.0047831	0.0197501	0.802938	0.0344438	1.13e-06	0.0156454	0.536047	0.0310827		0.0497026	0.0785851	0.0234384	1.36141	0.0481261	0.0082509	0.0202855	3.13e-12	0.0125223	9.23e-05	0.0174598	0.0173127	0.0214158	0.389116	0.0292088	0.839347
Non-response age 24	0.0006203	0.0184117	0.0671863	0.0229923	0.0068189	0.0200773	0.0007958	0.0185306	1.49e-05	0.0165973	8.63e-07	0.0155265	3.07e-10	0.0133551	3.69e-14	0.0118977	6.03e-14	0.0120167	0.0152033	0.0211481	2.89e-05	0.0169839	0.863776	0.035812	0.0001566	0.017787	0.0007225	0.0185009	0.0088339	0.0203748	1.28235	0.0450327	1.07e-06	0.0156157	0.324965	0.0281678	1.28659	0.0452707	0.126008	0.024539	6.1e-07	0.0152885	4.83e-06	0.0160916	1.45e-07	0.0149316	0.185806	0.0254313	0.533375
[truncated: 33 more columns]

## Sheet: Table 5 mean correlogram est
Heritability estimates on the diagonal; phenotypic correlations below the diagnoal; genotypic correlations above the diagonal. Genetic correlations constrained at -1 and 1. Blank cells represent estimates that did not converge. See Supplmentary Table 5 for standard errors. See Supplementary Table 7 for full p and q value estimates.
	SDQ (mean)	Teacher SDQ (mean)	Social Skills (13)	Communication (mean)	Self-esteem (mean)	Persistance (mean)	Locus of Control (mean)	Empathy (13)	Impulsivity (mean)	Big5 Extraversion (13)	Big5 Agreeableness (13)	Big5 Conscientiousness (13)	Big5 Emotional stability (13)	Big5 Intellect/imagination (13)	IQ (mean)	Educational achievement (11)	Educational achievement (13)	Educational achievement (16)	Educational achievement (18)	Employed (23)	NEET (23)	Income (23)	Non-response age 18	Non-response age 24
SDQ (mean)	0.194527	1	1	-0.179	0.319785	0.23282	0.502728	0.396519	0.755017	-0.422979	0.402691	0.085062	0.421579	-0.243513	0.2928	0.499338	0.482669	0.599638	0.542908			1	-0.550165	-0.578526
Teacher SDQ (mean)	0.3991	0.043529	1	-0.371266	0.513055	-0.370965	1	0.358914	1	-1	0.370837	1	1	-0.377192	1	1	1	1	1	-1		-1	-1	-1
Social Skills (13)	0.482942	0.261722	0.059565	0.058996	0.6278	-0.353145	1	-0.99276	0.522075	-0.403661	1	0.331905	1	0.825445	1	0.976792	0.948477	1	1			-1	-1	-0.397794
Communication (mean)	0.191865	0.122132	0.174763	0.128655	0.102177	0.500066	0.172848	-0.375563	-0.49322	0.378785	0.064226	0.015387	-0.977859	0.310209	0.04865	0.108266	0.055084	-0.062167	0.209314			-1	0.24165	0.056273
Self-esteem (mean)	0.203345	0.155973	0.144925	0.0735233	0.166256	-0.463154	0.499337	0.535656	0.474209	0.689232	0.616722	0.39174	1	0.128215	0.277932	0.322172	0.350705	0.489912	0.195674			1	-0.422763	-0.605073
Persistance (mean)	0.0080433	-0.0606692	0.0538638	0.095878	0.0381831	0.04729	0.247117	-1	-0.419223	-0.60141	0.033423	0.609871	-1	-0.351166	-0.253337	0.021446	0.125505	-0.147614	0.117634	1	1	-1	0.297908	-0.062268
Locus of Control (mean)	0.183344	0.1758	0.142112	0.0421125	0.187646	0.0677408	0.218623	-0.16482	-0.131961	-0.304949	0.650048	0.056636	0.201182	0.58328	0.803608	0.820887	0.776352	0.827861	0.953534	-1	-1	1	-0.760514	-0.856906
Empathy (13)	0.342241	0.184083	0.277573	0.15532	0.0618245	0.070235	0.0182174	0.019056	0.253539	1	-0.580171	-0.758474	1	-1	-0.8256	-0.039434	-0.142303	0.016427	0.273539	-1	1	-1	0.151704	0.592141
Impulsivity (mean)	0.206812	0.188559	0.120466	0.0522886	0.113959	0.0221699	0.154359	0.101718	0.080887	-0.014617	0.414861	0.207313	1	-0.023125	0.28129	0.272145	0.301973	0.389879	0.438755	-1		-1	-0.274062	-0.531326
Big5 Extraversion (13)	0.0814768	0.0543901	0.181486	0.094506	0.154152	0.00792634	0.00114412	0.0634808	-0.0504329	0.065984	0.064521	-0.373742	-1	0.152618	-0.242885	-0.298811	-0.491877	-0.404213	-0.231964	-1	1	-1	0.506609	0.465452
Big5 Agreeableness (13)	0.140125	0.132021	0.240986	0.0905366	0.152248	-0.00667118	0.104062	0.10898	0.0838065	0.236799	0.149075	0.224635	0.644606	0.559293	0.730651	0.656958	0.65279	0.777886	0.825912	1	1		-0.259632	-0.353704
Big5 Conscientiousness (13)	0.174532	0.0857961	0.120544	0.0233133	0.173328	0.0414329	0.0851371	0.0769198	0.161176	-0.0169716	0.240119	0.142336	0.042738	0.593502	0.089426	0.223667	-0.0425	0.160146	0.432497	1	1		-0.235492	-0.288499
Big5 Emotional stability (13)	0.253181	0.171852	0.173672	0.0415206	0.210305	0.0289927	0.122133	0.156166	0.186045	0.210263	0.102575	0.272346	1e-06	-1	0.185659	0.87583	0.427951	0.481011	-1	-1	-1	1	0.648493	-0.144538
Big5 Intellect (13)	0.0979196	0.0649809	0.170846	0.0977582	0.14943	0.0308	0.156013	0.0647345	0.0139699	0.181214	0.454867	0.311885	0.0832556	0.222305	0.64188	0.708714	0.740884	0.670584	0.726228	-1		-1	-0.485036	-0.642075
IQ (mean)	0.239771	0.277443	0.202452	0.137649	0.144362	0.00343366	0.354574	0.0763653	0.124778	0.0143418	0.222268	0.0239548	0.053472	0.355027	0.472415	1	1	1	1	-1		1	-0.651541	-0.693373
Educational achievement (11)	0.331424	0.429542	0.240725	0.17235	0.168545	-0.101614	0.353491	0.108664	0.13686	0.00182489	0.245486	0.0752693	0.071958	0.352616	0.732848	0.451592	1	0.973451	0.924201		-1	1	-0.681756	-0.56731
Educational achievement (13)	0.337838	0.433834	0.259095	0.147605	0.175734	-0.112221	0.376042	0.111385	0.147542	-0.0179645	0.269991	0.101947	0.0890868	0.389117	0.74464	0.898006	0.509065	0.980063	0.971644			-1	-0.779873	-0.699484
Educational achievement (16)	0.334226	0.415015	0.267283	0.105768	0.191225	-0.117768	0.388998	0.0947559	0.158716	-0.0477654	0.279276	0.170342	0.122671	0.364441	0.656341	0.776846	0.873742	0.604954	0.98482	-1		1	-0.780129	-0.714011
Educational achievement (18)	0.192411	0.206935	0.129943	0.0282467	0.137179	-0.0860548	0.282032	0.0646576	0.0807486	-0.0687904	0.156912	0.0962986	0.0607083	0.26692	0.474035	0.528394	0.642166	0.730966	0.416039	-1	1	1	-0.666593	-0.654536
Employed (23)	0.014505	0.0693402	-0.0128805	-0.00880723	0.00288552	0.0143938	-0.00621711	-0.00378494	0.015804	-0.00304576	-0.0272491	0.0272775	0.0182062	-0.0343148	0.0060797	0.0139188	0.0178802	-0.00255933	-0.0268177	1e-06		1
NEET (23)	0.0332887	0.0645362	0.00350288	0.0124177	0.00095342	-0.00186433	0.00250818	-0.00423183	0.00478073	0.0073365	-0.0183297	0.0142073	0.0217837	-0.0293926	-0.0162008	0.00645167	-0.00212237	-0.0175955	-0.0348314	0.592816	1e-06	1
Income (23)	0.0898465	0.0393172	0.0755755	0.0289227	0.110426	-0.020529	0.0599227	0.0229588	0.0201308	0.0640143	-0.00273487	0.0910229	0.0192848	0.00995819	0.0815546	0.147326	0.163347	0.171632	0.132555	0.0429579	0.0249207	0.039205	1
Non-response age 18	-0.137454	-0.141984	-0.0652608	-0.00948001	-0.0367963	0.173376	-0.209495	0.0258066	-0.0834187	0.0541988	-0.0822499	-0.0589246	-0.0246954	-0.100483	-0.213546	-0.272372	-0.311076	-0.329445	-0.182031	0.0253721	-0.00330313	-0.0538009	0.257838	0.949392
Non-response age 24	-0.117463	-0.129987	-0.0508236	-0.0102187	-0.0696519	0.124938	-0.208295	0.0571402	-0.0749098	0.0614164	-0.0623861	-0.105329	-0.00481907	-0.0646519	-0.172341	-0.246907	-0.291319	-0.296576	-0.16542			-0.027604	0.469021	0.115568

## Sheet: Table 6 mean correlogram s.e.
Heritability estimates on the diagonal; phenotypic correlations below the diagnoal; genotypic correlations above the diagonal. Blank cells represent estimates that did not converge. See Supplmentary Table 5 for point estimates. See Supplementary Table 7 for full p and q value estimates.
	SDQ (mean)	Teacher SDQ (mean)	Social Skills (13)	Communication (mean)	Self-esteem (mean)	Persistance (mean)	Locus of Control (mean)	Empathy (13)	Impulsivity (mean)	Big5 Extraversion (13)	Big5 Agreeableness (13)	Big5 Conscientiousness (13)	Big5 Emotional stability (13)	Big5 Intellect/imagination (13)	IQ (mean)	Educational achievement (11)	Educational achievement (13)	Educational achievement (16)	Educational achievement (18)	Employed (23)	NEET (23)	Income (23)	Non-response age 18	Non-response age 24
SDQ (mean)	0.050725	0.484996	0.779801	0.258645	0.204966	0.377779	0.165044	0.3898	0.215874	0.474616	0.24139	0.248931	0.731222	0.221205	0.114733	0.117082	0.116816	0.104528	0.153668			22.3162	0.131752	0.161346
Teacher SDQ (mean)	0.00880713	0.0621	1.00442	0.577824	0.504224	0.798	0.581622	0.963521	0.652684	1.34912	0.527529	0.809917	4.30208	0.514692	0.382989	0.359826	0.38416	0.375901	0.632991	4.77008		5.58387	0.686351	0.612609
Social Skills (13)	0.0085945	0.0121031	0.069037	0.644531	0.722895	1.07897	0.793314	2.05564	0.641379	1.31	0.899962	0.798574	3.80422	0.853006	0.67656	0.863412	0.677975	0.728352	0.55387			8.48207	1.18266	0.541891
Communication (mean)	0.00862476	0.0100946	0.0109314	0.047288	0.305378	0.533854	0.236095	0.798776	0.361954	0.543103	0.365362	0.371523	3.87044	0.297678	0.168832	0.177092	0.185098	0.153681	0.218485		13.8905	5.1028	0.181504	0.221032
Self-esteem (mean)	0.0103325	0.0122083	0.0122266	0.0110768	0.06286	0.539617	0.203667	0.953293	0.29549	0.477816	0.327099	0.325975	1.03705	0.272887	0.150864	0.168537	0.170182	0.149504	0.191932			3.40423	0.171084	0.216627
Persistance (mean)	0.00961942	0.0112223	0.0117286	0.00867464	0.0112786	0.047074	0.364467	1.98968	0.523339	0.919611	0.526683	0.677272	3.77679	0.510454	0.297723	0.276539	0.294143	0.234767	0.333829	6.45137	7.21104	20.7423	0.290037	0.339199
Locus of Control (mean)	0.0103538	0.0120534	0.0120339	0.0111753	0.0107658	0.0110169	0.061987	0.53189	0.243469	0.426899	0.284467	0.253432	0.737479	0.217042	0.10552	0.114282	0.111089	0.096359	0.158855	9.74193	5.23399	3.87013	0.128904	0.161941
Empathy (13)	0.0089242	0.0116896	0.0110496	0.0101216	0.0123682	0.0106554	0.0124825	0.0626	0.697214	1.62403	0.975234	1.22479	15.7167	0.851059	0.716911	0.380145	0.431299	0.306045	0.536672	8.80159	10.3517	11.4643	0.39393	0.728814
Impulsivity (mean)	0.00993006	0.0116032	0.0119891	0.0108308	0.0109498	0.0109886	0.0108045	0.0117467	0.058074	0.515839	0.334989	0.357658	1.51191	0.284487	0.165176	0.174985	0.179408	0.148368	0.217662	10.9843		4.67426	0.170038	0.224345
Big5 Extraversion (13)	0.0127729	0.0151296	0.0129377	0.0126944	0.0127344	0.0132568	0.0139335	0.0141174	0.0137069	0.080135	0.549752	0.626842	3.00416	0.458464	0.325505	0.336411	0.424465	0.318556	0.346361	1290.99	6.89256	21.3848	0.406583	0.429994
Big5 Agreeableness (13)	0.0124663	0.0145981	0.0125749	0.0128323	0.0128626	0.0134715	0.0133065	0.013889	0.0129101	0.011714	0.082054	0.352957	2.2089	0.22446	0.227587	0.262511	0.259577	0.232789	0.277953	1263.73	3.01406		0.186442	0.241356
Big5 Conscientiousness (13)	0.012381	0.0151654	0.013723	0.0134775	0.0128621	0.0133197	0.0136349	0.0143271	0.0125251	0.0136941	0.0118592	0.085642	1.23592	0.278497	0.191635	0.209839	0.216212	0.172895	0.250322	2.1856	8.62363		0.191752	0.251646
Big5 Emotional stability (13)	0.0117007	0.014369	0.0132286	0.0132676	0.0124976	0.0133247	0.013261	0.0136228	0.0122546	0.0120025	0.0128334	0.0116645	0.081294	3.67246	1.24514	2.14534	1.33923	1.19893	7.17894	26.4151	191.747	51.6379	5.5722	0.906708
Big5 Intellect (13)	0.0127975	0.0151607	0.0131747	0.0128091	0.0129029	0.0132458	0.012938	0.0142667	0.0134237	0.0121604	0.00996109	0.0113052	0.0129708	0.082862	0.149833	0.183811	0.195042	0.14383	0.19204	4.22268		3.37191	0.166523	0.217351
IQ (mean)	0.0100193	0.0112857	0.0116882	0.0106374	0.0108323	0.0114091	0.00952035	0.0121868	0.0106614	0.0134891	0.0120841	0.0137189	0.0134221	0.0110231	0.061148	0.038297	0.03735	0.043587	0.079871	5.43983		23.3741	0.091346	0.121584
Educational achievement (11)	0.00915896	0.00919783	0.0121824	0.00959123	0.0120851	0.0112077	0.0106323	0.0118956	0.011907	0.0152894	0.0134176	0.015066	0.0149993	0.0124643	0.00682456	0.064369	0.016849	0.024104	0.066006		4.06022	14.461	0.089502	0.116034
Educational achievement (13)	0.0100939	0.0102233	0.0133632	0.0107771	0.0133111	0.0124809	0.0115441	0.01316	0.0130481	0.016948	0.0145169	0.016305	0.0163226	0.0133105	0.00735772	0.00367329	0.078931	0.015424	0.051357			44.7888	0.091074	0.119499
Educational achievement (16)	0.00887059	0.00906745	0.0115822	0.00968829	0.0115364	0.010969	0.00999675	0.011622	0.0113845	0.0151235	0.0126541	0.0137708	0.0140744	0.0119174	0.00748744	0.00490217	0.00408288	0.05923	0.023229	4.13395		10.1302	0.073086	0.098892
Educational achievement (18)	0.0119229	0.0130835	0.0146752	0.0125285	0.0138593	0.013374	0.0126047	0.0141296	0.0140935	0.0174152	0.0155783	0.0163562	0.0166016	0.0145474	0.0108693	0.00898174	0.00866854	0.00653326	0.089773	215.07	44.4198	4.85109	0.118974	0.146284
Employed (23)	0.0167276	0.018772	0.018596	0.0168054	0.0177748	0.016653	0.0176664	0.0184651	0.0176565	0.0194663	0.0198885	0.0195887	0.0195377	0.0199645	0.0179756	0.0191035	0.0212302	0.0186351	0.0206285	0.134266		105923
NEET (23)	0.0162365	0.0184303	0.0180665	0.0163023	0.0174127	0.0164508	0.0172249	0.0181098	0.0173766	0.018975	0.0193955	0.0193237	0.0191123	0.0195113	0.017787	0.0187936	0.0209925	0.0183837	0.0203048	0.0105404	0.128667	119496
Income (23)	0.017066	0.020176	0.0188343	0.0175495	0.0177233	0.0180137	0.0180921	0.0193517	0.0186472	0.0198311	0.0207184	0.0200196	0.020636	0.0206045	0.0182685	0.018767	0.0206659	0.0179081	0.0199021	0.0175535	0.0174315	0.147373	288.45
Non-response age 18	0.0101302	0.0108386	0.0123335	0.00894693	0.0115005	0.00817994	0.0123946	0.0108542	0.0113847	0.0128197	0.0138303	0.0138642	0.0135501	0.013976	0.0124288	0.0116424	0.0130879	0.0115707	0.0136457	0.0163073	0.0162063	0.0180124	0.04483	0.091561
Non-response age 24	0.0100408	0.0107816	0.0122496	0.0089502	0.0116813	0.00841619	0.0123884	0.0106782	0.0113399	0.0127707	0.0137028	0.0141648	0.013418	0.0137466	0.0122159	0.0115253	0.0129889	0.0114268	0.0135495			0.0177871	0.00587724	0.0443

## Sheet: Table 7 mean correlogram p & q
P and Q values from FDR correction for mean correlogram results in Supplementary Table 5. Note that values of zero represent p values smaller than 5x10-100. See Supplmentary Table 6 for standard errors.
	SDQ (mean)		Teacher SDQ (mean)		Social Skills (13)		Communication (mean)		Self-esteem (mean)		Persistance (mean)		Locus of Control (mean)		Empathy (13)		Impulsivity (mean)		Big5 Extraversion (13)		Big5 Agreeableness (13)		Big5 Conscientiousness (13)		Big5 Emotional stability (13)		Big5 Intellect/imagination (13)		IQ (mean)		Educational achievement (11)		Educational achievement (13)		Educational achievement (16)		Educational achievement (18)		Employed (23)		NEET (23)		Income (23)		Non-response age 18		Non-response age 24
	p value	q value	p value	q value	p value	q value	p value	q value	p value	q value	p value	q value	p value	q value	p value	q value	p value	q value	p value	q value	p value	q value	p value	q value	p value	q value	p value	q value	p value	q value	p value	q value	p value	q value	p value	q value	p value	q value	p value	q value	p value	q value	p value	q value	p value	q value	p value	q value
SDQ (mean)	0.0001409	0.0190972	0.0388941	0.0237847	0.201176	0.0271701	1.34577	0.0465278	0.118686	0.0258681	0.548879	0.0320312	0.0023726	0.0210938	0.313541	0.0291667	0.0005023	0.0202257	1.3615	0.0474826	0.0950057	0.025434	0.74559	0.033941	0.575994	0.0324653	1.32999	0.0458333	0.010683	0.0223958	2.43e-05	0.0180556	4.26e-05	0.0184896	1.85e-08	0.0155382	0.0004413	0.0199653		0.0493924		0.0479167	0.967573	0.0377604	0.0141256	0.0228299	0.0621942	0.024566
Teacher SDQ (mean)	0	0.0039063	0.493134	0.0315104	0.324267	0.0293403	1.33502	0.0460069	0.313406	0.0290799	1.27559	0.0442708	0.0852221	0.0251736	0.722666	0.0335938	0.125547	0.0261285	1.35378	0.0469618	0.491839	0.0314236	0.218831	0.0276042	0.82767	0.0355035	1.35261	0.0467882	0.0090209	0.0221354	0.0054857	0.021441	0.0092305	0.022309	0.0078168	0.021875	0.114068	0.0257812	1.14114	0.0420139		0.0483507	1.12194	0.0413194	1.17536	0.0428819	1.06388	0.0401042
Social Skills (13)	0	0.0039931	0	0.0059896	0.395223	0.0304688	0.93322	0.037066	0.392024	0.0302083	1.20938	0.043316	0.209128	0.0273438	1.28306	0.0444444	0.423475	0.030816	1.19894	0.0431424	0.269733	0.0282118	0.69083	0.0331597	0.804753	0.0352431	0.338448	0.0294271	0.139652	0.0262153	0.260909	0.028125	0.162472	0.0267361	0.170574	0.0269965	0.07061	0.0248264		0.05		0.0494792	1.08193	0.0407118	1.36184	0.0476562	1.35278	0.046875
Communication (mean)	0	0.0022569	6.12e-31	0.0092882	0	0.003125	0.006539	0.0216146	0.750906	0.0341146	0.354648	0.0296875	0.473362	0.03125	1.27782	0.0443576	1.22701	0.0439236	0.495383	0.0315972	0.87032	0.0358507	0.970049	0.037934	1.16718	0.0426215	0.301513	0.0287326	0.785724	0.0348958	0.552212	0.0322049	0.778632	0.0346354	1.24853	0.0440104	0.34345	0.0296007		0.0488715	1.05071	0.0397569	1.13262	0.0416667	0.184154	0.0270833	0.810984	0.0354167
Self-esteem (mean)	0	0.0034722	3.41e-34	0.0088542	8.42e-30	0.0095486	9.41e-11	0.0142361	0.0081772	0.0219618	1.36198	0.0478299	0.014144	0.0229167	0.586122	0.0325521	0.108387	0.0256944	0.149596	0.0264757	0.0589735	0.0244792	0.23167	0.0277778	0.340212	0.0295139	0.651346	0.0328125	0.0650375	0.0246528	0.0555359	0.0243924	0.0389991	0.0238715	0.0010954	0.0205729	0.312435	0.0289931		0.0486111		0.0480903	0.781518	0.0347222	0.463738	0.0310764	0.288569	0.0284722
Persistance (mean)	0.410505	0.0306424	0.0002531	0.0195313	5.75e-06	0.0173611	3.07e-26	0.0105903	0.0007502	0.0203125	0.319782	0.0292535	0.507944	0.031684	1.29082	0.0447917	1.3599	0.047309	1.33774	0.0460938	0.95392	0.0375	0.3742	0.0300347	1.17431	0.0427951	1.34498	0.046441	1.36192	0.0477431	0.94355	0.0372396	0.682724	0.0330729	1.33157	0.0459201	0.737632	0.0337674	0.885915	0.0360243	0.898138	0.0363715	1.03417	0.0396701	0.308713	0.0289063	1.1248	0.0414063
Locus of Control (mean)	0	0.0015625	0	0.0019965	1.34e-29	0.009809	0.0001824	0.0193576	0	0.0065972	1.8e-09	0.0151042	0.0004513	0.0200521	1.1999	0.0432292	1.30527	0.0449653	1.34973	0.0467014	0.0221316	0.0233507	0.834429	0.0355903	0.797277	0.0350694	0.0072172	0.0217014	1.41e-13	0.0133681	2.77e-12	0.0137153	1e-11	0.0139757	9.76e-17	0.0124132	4.18e-09	0.015191	1.07167	0.0402778	1.12953	0.0415799	0.808124	0.0353299	3.54e-05	0.0184028	0.0003882	0.0197917
Empathy (13)	0	0.0017361	0	0.0018229	0	0.002691	0	0.0024306	8.5e-07	0.0165799	1.25e-10	0.0143229	0.144791	0.0263889	0.773515	0.0344618	0.729245	0.0336806	0.549241	0.0321181	1.32223	0.0455729	1.32907	0.0457465	0.953797	0.0374132	1.30752	0.0450521	1.31522	0.0452257	1.0724	0.0403646	1.2108	0.0434028	0.961094	0.0376736	0.622804	0.0326389	1.07906	0.040625	0.929465	0.0369792	1.06117	0.0399306	0.713328	0.0335069	0.42437	0.0309028
Impulsivity (mean)	0	0.0006076	0	0.0002604	4.27e-22	0.0112847	1.93e-06	0.0168403	1.55e-23	0.0108507	0.043288	0.0240451	0	0.0042535	5.71e-17	0.0123264	0.164362	0.0268229	1.02018	0.0394097	0.217408	0.0275174	0.573859	0.0323785	0.518809	0.0317708	1.0571	0.0398437	0.0882592	0.0252604	0.119872	0.0260417	0.0920547	0.0253472	0.0085939	0.0220486	0.0434722	0.0241319	1.06378	0.0400174		0.0491319	1.1438	0.0421007	1.07783	0.0404514	0.529796	0.0318576
Big5 Extraversion (13)	4.6e-10	0.0146701	0.0003513	0.0197049	0	0.0036458	4.66e-13	0.0134549	5.71e-31	0.0092014	0.561347	0.0322917	0.940184	0.0371528	8.85e-06	0.0177083	0.0501056	0.0242187	0.417932	0.0307292	0.914041	0.0365451	1.32262	0.0456597	1.21237	0.0435764	0.752179	0.0342014	1.35444	0.0470486	1.3616	0.0475694	1.31291	0.0451389	1.27125	0.044184	1.34125	0.0463542	1.00056	0.0388889	0.893346	0.0362847	1.03316	0.0395833	0.21454	0.0274306	0.282645	0.0282986
Big5 Agreeableness (13)	4.72e-27	0.0105035	2.56e-18	0.0118056	0	0.0072917	6.45e-12	0.0138021	1.01e-29	0.0097222	1.28794	0.0446181	3.28e-14	0.0130208	2.71e-14	0.012934	2.32e-10	0.0144097	0	0.0030382	0.0688556	0.0247396	0.535354	0.0319444	0.782969	0.034809	0.012659	0.0227431	0.0013747	0.0207465	0.0122804	0.0226563	0.0118663	0.0225694	0.0008752	0.0203993	0.003017	0.0212674	0.999432	0.0383681	0.75301	0.0342882		0.0486979	1.21137	0.0434896	1.17038	0.0427083
Big5 Conscientiousness (13)	0	0.0026042	2.86e-08	0.0157986	2.11e-17	0.0121528	0.0833228	0.025	9.88e-38	0.0082465	0.0019196	0.0210069	1.03e-09	0.0149306	1.32e-07	0.0163194	1.19e-34	0.0087674	1.28357	0.0445312	0	0.0011285	0.0962581	0.0255208	0.975026	0.0380208	0.0328018	0.0236979	0.653656	0.0328993	0.290288	0.028559	1.13299	0.0417535	0.36022	0.0299479	0.0836902	0.0250868	0.660245	0.0329861	0.915086	0.0367187		0.0481771	1.28804	0.0447049	1.31684	0.0453125
Big5 Emotional stability (13)	0	0.0023438	2.71e-30	0.0094618	5.92e-36	0.0085069	0.0018036	0.0209201	0	0.0072049	0.029317	0.0236111	6.42e-19	0.0116319	4.88e-28	0.0102431	0	0.006684	0	0.000434	9.32e-15	0.0126736	0	0.0013021	0.999991	0.0384549	1.17868	0.0429688	0.890334	0.0361111	0.69625	0.0332465	0.762163	0.034375	0.701438	0.0333333	1.09615	0.0409722	1.0269	0.0394965	1.00374	0.0391493	0.986057	0.0381944	0.914773	0.0366319	1.1093	0.0411458
Big5 Intellect (13)	1.1e-13	0.0131944	2.22e-05	0.0178819	3.81e-35	0.0085938	1.26e-13	0.0132813	1.45e-28	0.0100694	0.0199116	0.0232639	9.43e-31	0.009375	7.37e-06	0.0176215	0.302184	0.0288194	0	0.0012153	0	0.0019097	0	0.0069444	3.61e-10	0.0145833	0.0073153	0.0217882	2.24e-05	0.0179687	0.0001299	0.0190104	0.0001623	0.019184	4.18e-06	0.0171875	0.0001733	0.0192708	1.15774	0.0423611		0.0484375	1.1925	0.0430556	0.236712	0.0278646	0.220423	0.027691
IQ (mean)	0	0.0067708	0	0.0046875	0	0.0032118	5.24e-35	0.0086806	5.78e-37	0.0083333	0.776106	0.0345486	0	0.0040799	9.01e-10	0.0147569	4.06e-29	0.0098958	0.291542	0.0286458	0	0.0060764	0.0804335	0.0249132	7.8e-05	0.01875	0	0.0033854	6.47e-14	0.0131076	0	0.0041667	0	0.0013889	0	0.0053819	6.04e-33	0.008941	1.12496	0.0414931		0.0498264	0.969053	0.0378472	1.07e-07	0.0162326	7.95e-05	0.0188368
Educational achievement (11)	0	0.0027778	0	0.0078993	0	0.0057292	0	0.0032986	0	0.0003472	9.38e-13	0.0135417	0	0.0059028	1.2e-18	0.0117188	3.57e-28	0.0101562	0.912556	0.0364583	0	0.0029514	8.61e-07	0.0166667	2.23e-06	0.0170139	0	0.0037326	0	0.00625	8.38e-12	0.0138889	0	0.0016493	0	0.0071181	0	0.0064236		0.0480035	1.16341	0.0425347	0.949736	0.0373264	7.75e-09	0.0152778	0.0015988	0.0208333
Educational achievement (13)	0	0.0065104	0	0.0051215	0	0.0054687	6.99e-39	0.0081597	2.51e-36	0.0084201	1.56e-12	0.0136285	0	0.0010417	2.64e-16	0.0125	2.39e-27	0.0104167	1.33991	0.0461806	0	0.0049479	9.78e-10	0.0148437	8.29e-08	0.0161458	0	8.68e-05	0	0.0078125	0	0.0080729	3e-10	0.0144965	0	0.0005208	0	0.0070312		0.0493056		0.0492188	1.01593	0.0393229	2.62e-11	0.0140625	4.29e-05	0.0185764
Educational achievement (16)	0	0.005816	0	0.0050347	0	0.0008681	1.17e-25	0.0106771	0	0.0075521	3.29e-18	0.0118924	0	0.0061632	2.83e-15	0.0125868	0	0.0074653	0.151806	0.0265625	0	0.0006944	3.19e-32	0.0091146	3.64e-17	0.0122396	0	0.0009549	0	0.0028646	0	0.0021701	0	0.003559	9.39e-23	0.0111111	0	0.0076389	1.16079	0.0424479		0.049566	0.927899	0.0368924	5.49e-18	0.0119792	6.76e-08	0.0159722
Educational achievement (18)	0	0.0056424	0	0.0025174	1.2e-17	0.012066	0.0239646	0.0234375	1.65e-21	0.0114583	3.34e-06	0.0171007	0	0.0007813	6.19e-06	0.0174479	1.93e-08	0.015625	0.0257698	0.0235243	3.42e-22	0.0111979	8.02e-09	0.0153646	0.0002789	0.0196181	0	0.0068576	0	0.0043403	0	0.0020833	0	0.0079861	0	0.0063368	4.75e-06	0.0172743	1.00333	0.0389757	0.983781	0.0381076	0.847487	0.0356771	0.0001184	0.0189236	0.005974	0.0215278
Employed (23)	0.392769	0.0302951	0.0002425	0.0194444	1.34588	0.0466146	1.29888	0.0448785	0.880417	0.0359375	0.394352	0.0303819	1.22239	0.0436632	1.13825	0.0419271	0.377169	0.0301215	1.10738	0.041059	1.22319	0.04375	0.16446	0.0269097	0.357233	0.0298611	1.00341	0.0390625	0.748195	0.0340278	0.47557	0.0313368	0.407003	0.0305556	1.09486	0.0408854	1.2574	0.0440972	0.999995	0.0388021		0.0496528	0.999993	0.0385417		0.0490451		0.0485243
NEET (23)	0.0400088	0.0239583	0.0004947	0.0201389	0.85671	0.0357639	0.454973	0.0309896	0.960303	0.0375868	1.07887	0.0405382	0.892949	0.0361979	1.15584	0.0422743	0.795525	0.0349826	0.712191	0.0334201	1.35807	0.0472222	0.471408	0.0311632	0.257267	0.0280382	1.14576	0.0421875	1.36063	0.0473958	0.744409	0.0338542	1.07062	0.040191	1.35685	0.0471354	1.00582	0.0392361	0	0.0014757	0.999995	0.0387153	0.999994	0.0386285		0.0482639		0.0497396
Income (23)	2.26e-07	0.0164931	0.0509459	0.0243056	6.94e-05	0.0186632	0.0991062	0.0256076	1.11e-09	0.0150174	1.31894	0.0454861	0.00097	0.0204861	0.237834	0.0279514	0.283974	0.0283854	0.0012951	0.0206597	1.09133	0.0407986	7.07e-06	0.0175347	0.35581	0.0297743	0.64166	0.0327257	1.02e-05	0.0177951	2.64e-14	0.0128472	1.78e-14	0.0127604	2.63e-20	0.0115451	8.16e-11	0.0141493	0.0143198	0.0230035	0.15331	0.0266493	0.802374	0.0351563	0.997512	0.0382813		0.0499132
Non-response age 18	9.18e-30	0.0096354	1.19e-27	0.0103299	0.0003884	0.0198785	1.34	0.0462674	0.14022	0.0263021	0	0.0045139	0	0.0044271	0.0173127	0.0231771	3.82e-08	0.0158854	2.85e-05	0.0182292	2.9e-05	0.018316	0.011481	0.0224826	0.927706	0.0368056	7.94e-08	0.016059	0	0.0046007	0	0.0047743	0	0.0077257	0	0.0048611	1.01e-28	0.0099826	0.119722	0.0259549	1.13753	0.0418403	0.208099	0.0272569	1.71e-08	0.0154514	2.22e-23	0.0109375
Non-response age 24	8.27e-22	0.0113715	3.11e-23	0.0110243	0.0152033	0.0230903	1.3183	0.0453993	2.71e-05	0.0181424	0	0.0055556	0	0.0052083	1.45e-07	0.0164062	1.49e-06	0.0167535	2.11e-06	0.0169271	0.0047081	0.0213542	2.12e-08	0.0157118	1.22612	0.0438368	0.0029396	0.0211806	2.72e-32	0.0090278	0	0.0052951	0	0.0001736	0	0.0073785	7.47e-24	0.0107639		0.0487847		0.0489583	1.11719	0.0412326	0	0.0038194	0.0090806	0.0222222

## Sheet: Table 8 Heritability estimates
	SNP heritabilty	Standard error of SNP heritabilty	p value
SDQ (4)	0.089858	0.058705	0.125914
SDQ (7)	0.189886	0.065064	0.003568
SDQ (8)	0.103343	0.066358	0.119365
SDQ (10)	0.170017	0.064522	0.0084149
SDQ (12)	0.121576	0.067902	0.0729956
SDQ (13)	0.154685	0.070594	0.0281999
SDQ (16)	0.226989	0.086856	0.0089597
SDQT (7)	0.133082	0.097338	0.172404
SDQT (16)	0.019008	0.079341	0.822299
Social skills (13)	0.058911	0.069049	0.400701
Communication (5 months)	0.0424	0.055239	0.451381
Communication (1)	0.115099	0.053021	0.0296926
Communication (18 months)	0.207445	0.054276	0.0001481
Communication (3)	0.156124	0.057671	0.0068074
Communication (10)	0.088539	0.06419	0.168565
Self-esteem age (8)	0.056354	0.069996	0.428739
Self-esteem age (18)	0.256029	0.108007	0.0176464
Persistence (6m)	0.013095	0.055243	0.824206
Persistence (2)	0.037648	0.057196	0.520905
Persistence (7)	1e-06	0.061306	0.999988
Locus of control (8)	0.211115	0.075407	0.0051537
Locus of control (16)	0.060219	0.096846	0.545162
Empathy (7)	0.019615	0.062506	0.766464
Impulsivity (8)	0.080854	0.064293	0.21022
Impulsivity (11)	0.037738	0.06481	0.572039
Big5 Extraversion (13)	0.065667	0.080132	0.420236
Big5 Agreeableness (13)	0.148895	0.082054	0.0691929
Big5 Conscientiousness (13)	0.142381	0.08564	0.096144
Big5 Emotional stability (13)	1e-06	0.081289	0.999991
Big5 Intellect (13)	0.222459	0.082855	0.0072704
IQ (8)	0.401215	0.066069	2.8e-09
IQ (15)	0.486823	0.094795	4.33e-07
Educational achievement (11)	0.451345	0.064375	8.63e-12
Educational achievement (13)	0.509143	0.078929	2.98e-10
Educational achievement (16)	0.604993	0.05923	9.33e-23
Educational achievement (18)	0.433493	0.089594	1.84e-06
Employed (23)	1e-06	0.134194	0.999995
NEET (23)	1e-06	0.129309	0.999995
Income (23)	0.039717	0.147416	0.799818
Non-response (18)	0.257838	0.04483	1.71e-08
Non-response age (24)	0.115568	0.0443	0.0090806
Aggregate (mean) skills	SNP heritabilty	Standard error of SNP heritabilty	p value
SDQ (mean)	0.194511	0.050725	3.558e-05
Teacher SDQ (mean)	0.043788	0.062106	0.2366
Communication (mean)	0.128652	0.047288	0.002485
Self-esteem (mean)	0.166256	0.06286	0.003424
Persistance (mean)	0.04755	0.04708	0.1536
Locus of Control (mean)	0.219343	0.061981	0.0001034
Impulsivity (mean)	0.080957	0.058075	0.07995
IQ (mean)	0.472381	0.061148	5.551e-16
